# Supplementary material for: Full moonlight-induced circadian clock entrainment in Coffea arabica
Source: BMC Plant Biol. 2020 Jan 15;20:24. doi: 10.1186/s12870-020-2238-4 (PMC6961272; doi:10.1186/s12870-020-2238-4)
Supplement: Supplementary file 1 — Additional file 1: Table S0. REPLICATES. Table S1. Genes differentially expressed between Full moon and new Moon at ZT0. Table S2. Genes differentially expressed between Full moon and new Moon at ZT3. Table S3. Genes differentially expressed between Full moon and new Moon at ZT6. Table S4. Genes differentially expressed between Full moon and new Moon at ZT9. Table S5. Genes differentially expressed between Full moon and new Moon at ZT12. Table S6. Genes differentially expressed between Full moon and new Moon at ZT15. Table S7. Genes differentially expressed between Full moon and new Moon at ZT18. Table S8. Genes differentially expressed between Full moon and new Moon at ZT21. Table S9. Genes differentially expressed between Full moon and new Moon at ZT24. Figure S10. Rhythmic genes in common between Coffee and Arabidopsis thaliana. Figure S11. Pairwise phase plots of the core clock genes. Figure S12. Number of genes per phase under new moon and the full moon. Table S13. Correlation matrix between Redox homeostasis genes and LHY. Table S14. Correlation matrix between genes involved in lipids pathways and LHY. Table S14. Primers used for genes studied by qRT-PCR. Figure S16. RT-QPCR of LHY gene during new moon. Figure S17. RT-QPCR time-course of core clock genes, POR1A and GWD1. [file 12870_2020_2238_MOESM1_ESM.xlsx]

## Sheet:  S0 counts by gene rep
REPLICATES			R1	R2	R3	R1	R2	R3	R1	R2	R3	R1	R2	R3	R1	R2	R3	R1	R2	R3	R1	R2	R3	R1	R2	R3	R1	R2	R3	R1	R2	R3	R1	R2	R3	R1	R2	R3	R1	R2	R3	R1	R2	R3	R1	R2	R3	R1	R2
	Gene	code gene	new moon ZT0	new moon ZT0	new moon ZT0	Darl moon ZT3	new moon ZT3	new moon ZT3	new moon ZT6	new moon ZT6	new moon ZT6	new moon ZT9	new moon ZT9	new moon ZT9	new moon ZT12	new moon ZT12	new moon ZT12	new moon ZT15	new moon ZT15	new moon ZT15	new moon ZT18	new moon ZT18	new moon ZT18	new moon ZT21	new moon ZT21	new moon ZT21	new moon ZT24	new moon ZT24	new moon ZT24	Full Moon ZT0	Full Moon ZT0	Full Moon ZT0	Full Moon ZT3	Full Moon ZT3	Full Moon ZT3	Full Moon ZT6	Full Moon ZT6	Full Moon ZT6	Full Moon ZT9	Full Moon ZT9	Full Moon ZT9	Full Moon ZT12	Full Moon ZT12	Full Moon ZT12	Full Moon ZT15	Full Moon ZT15	Full Moon ZT15	Full Moon ZT18	Full Moon ZT18
	GSCOCG00029927001	Cc02_g07510	1034.39	984.893	1119.68	795.654	813.747	1004.33	113.46	100.465	79.9478	221.853	138.447	152.389	483.663	488.615	506.605	480.078	665.619	696.736	588.699	565.487	497.435	985.115	920.11	848.066	1259.92	884.309	794.6	849.282	842.298	756.349	704.933	532.571	655.367	134.072	186.83	108.051	407.311	429.145	230.492	572.979	529.122	467.359	566.68	458.634	479.057	570.705	458.705
	GSCOCG00028245001	Cc01_g12920	2016.63	1839.85	1801.22	2059.06	2026.24	1557.24	940.318	881.982	1118.99	883.442	1388.63	1159.37	1243.92	1446.34	1487.62	1594.54	1443.24	1527	1598.14	1506.21	1991.68	1821.71	1762.28	1897.99	2090.89	1879.66	2000.92	1635.43	2249.62	1840.45	1538.58	1455.91	1929.18	1053.23	945.458	1015.39	958.857	1024.85	1009.89	1403.56	1317.76	1363.13	1706.44	1366.35	1385.56	1165.17	1415.14
	GSCOCG00016388001	Cc01_g16900	2622.85	3949.71	3573.25	2073.83	1888.34	2279.84	602.027	612.307	683.373	845.233	702.469	729.208	1128.09	1061.22	1270.53	1955.46	2093.46	2244.82	1844.4	1468.79	1681.21	2582.98	2625.43	2607.11	4011.88	2798.47	3502.82	2506.41	2728.01	2891.24	1825.08	1532.14	1762.9	689.831	848.445	492.936	1237.75	1170.78	879.941	1584.72	1111.91	1660.72	1708.09	1690.78	1387.6	1468.57	1261.82
	GSCOCG00024707001	Cc10_g02100	3368.25	3291.94	3532.35	3957.62	2619.56	2809.77	953.281	957.051	963.941	778.297	745.31	701.287	1156.56	1071.07	1032.89	1818.89	1613.48	1957.69	2164.22	2062.04	1543.55	3425.74	3253.26	3311.21	4218.8	3644.99	3683.09	3883.42	4446.09	3562.41	2490.05	2267.93	2982.1	654.479	1131.26	855.748	1367.22	1452.92	976.467	1688.38	1401.76	1197.36	3057.32	2843.19	2499.24	1345.76	1227.45
	GSCOCG00040933001	Cc01_g03750	670.678	491.208	659.155	453.963	415.158	312.387	134.028	120.575	149.42	122.391	102.933	113.173	161.406	184.825	184.888	417.326	319.065	325.279	442.448	444.712	560.46	582.268	587.32	887.571	686.028	456.201	518.672	748.67	692.663	739.702	610.892	560.369	666.764	225.063	161.33	200.625	47.4036	89.6744	69.1886	185.502	175.579	101.859	481.974	347.991	456.009	178.544	237.698
	GSCOCG00006174001	Cc10_g14410	879.197	1060.6	884.056	527.806	778.395	575.936	323.187	318.33	428.381	233.264	385.445	368.672	435.783	435.362	539.607	787.386	624.493	634.494	902.881	703.398	609.822	971.438	776.421	867.351	1253.41	1000.77	925.754	825.604	1133.61	811.888	406.592	615.924	614.663	305.174	383.896	367.107	391.551	442.15	427.765	497.716	525.737	641.121	713.184	850.574	576.29	387.022	539.754
	GSCOCG00036527001	Cc07_g15040	2425.65	2621.5	2496.4	1107.82	1330.53	900.795	428.022	481.166	482.661	332.711	566.81	342.418	444.047	422.774	477.03	1051.49	606.446	1059.16	1911.41	1321.28	1244.9	2095.8	1973.02	1955.74	2976.24	2680.89	2325.9	1642.33	3428.99	2406.11	1323.42	1215.09	1600.23	755.15	479.886	595.079	368.4	443.224	411.696	1292.16	509.632	1077.52	1623.3	1281.77	1413.96	595.48	592.3
	GSCOCG00014785001	Cc02_g21440	1811.66	2632.9	2503.22	1910.37	1409.59	1952.1	596.598	542.511	531.161	662.606	515.664	682.973	876.856	919.829	1097.53	999.167	1521.18	1361.35	1698.18	1525.42	1018.34	1685.37	2056.07	2000.14	3214.71	2451.21	2248.67	1468.72	2504.47	2521.87	3364.69	1921.91	2864.06	415.171	1001.59	674.242	1073.58	1352.37	878.34	2091.12	1052.22	2221.95	2231.48	1667.85	1336.51	1867.95	981.291
	GSCOCG00032709001	Cc11_g09520	1155.55	909.292	886.001	743.458	1257.93	981.311	250.754	260.146	239.279	249.53	397.324	259.975	556.945	569.153	530.892	543.061	566.339	627.465	716.019	999.485	1118.36	653.945	645.897	572.616	760.114	641.666	681.711	833.503	739.896	637.838	392.523	504.631	543.534	388.976	396.144	239.114	184.198	183.792	196.168	595.931	652.599	626.141	443.931	576.98	702.677	585.163	668.256
	GSCOCG00029349001	Cc02_g11970	3352.4	3775.05	3248.05	1751.83	2192.21	1378.03	263.694	219.973	205.172	127.129	259.75	188.62	258.532	334.641	366.568	821.395	359.168	721.835	1731.23	1187.65	903.406	2490.18	2360.6	1882.01	3922.61	3770.08	3979.75	3398.11	3231.17	3700.38	2300.8	1649.58	2278.51	554.12	316.527	406.763	148.448	263.74	236.293	605.717	415.641	614.158	2511.76	1777.12	1473.33	372.559	361.148
	GSCOCG00028526001	Cc01_g04780	736.465	1193.83	597.793	757.255	817.132	609.469	310.196	286.599	323.181	215.123	204.071	249.943	520.419	398.939	412.437	405.58	690.547	396.56	524.547	432.959	515.111	599.013	645.811	886.714	852.681	690.202	807.966	917.349	605.42	786.918	926.591	679.031	995.677	262.452	357.348	327.534	511.47	336.229	224.086	344.901	225.783	494.323	720.99	723.246	904.272	367.397	240.772
	GSCOCG00004153001	Cc06_g16960	2461.94	3466.71	2676.52	1776.45	2134.53	579.724	1031.09	781.534	1167.36	528.708	1046.99	701.308	2026.74	1907.64	1975.75	1559.71	1681.09	1951.67	2681.2	2416.96	2526.01	2233.59	2232.86	1982.51	2830.36	3027.07	3577.54	2451.17	2998.13	3480.06	1651.01	1321.61	1861.88	1048.93	769.852	1116.26	995.708	1237.81	1222.07	1550.95	2693.71	1328.18	2237.83	2018.53	1611.93	1645.07	2542.92
	GSCOCG00021162001	Cc05_g12650	2230.81	2762.89	2526.59	1651.38	1922.26	1665.55	1071.08	890.446	1119.04	960.912	1138.96	825.698	926.976	940.145	1033.65	1508.46	1212.23	1430.62	1742.49	1551.11	2157.8	2111.79	2149.16	1787.42	2664.82	2591.4	2981.72	1506.21	2583.68	2159.86	1658.6	1584.17	1991.44	1086.02	855.615	1166.76	797.822	783.788	916.481	1299.84	1112	935.716	2356.06	1403.38	1292.8	1027.91	1228.95
	GSCOCG00032124001	Cc11_g13920	7640.62	10518.6	7628.43	8350.48	8966.63	4983.21	948.939	797.379	872.825	479.973	601.397	403.888	988.194	1211.79	1423.24	2386.86	1945.42	2275.94	3848.27	2302.6	2127.43	5294.64	5826.82	5024.15	9732.48	10339.6	9631.86	7761.91	8438.3	6414.75	7904.73	5459.2	8253.02	626.012	1003.65	1042.53	963.041	1033.45	499.1	1854.3	1126.16	2070.16	7120.45	6586.34	5169.34	1741.01	1019.99
	GSCOCG00025983001	Cc03_g03070	891.587	702.161	738.011	645.979	791.591	510.758	398.832	316.232	522.277	422.611	463.793	349.382	476.128	573.38	564.522	669.842	439.654	575.26	464.127	618.936	719.033	691.971	764.29	650.481	830.92	760.291	894.987	828.57	728.972	728.581	733.05	599.107	688.401	327.911	343.062	383.439	376.806	389.18	353.899	395.122	497.256	422.42	729.986	595.581	661.392	448.941	535.438
	GSCOCG00017614001	Cc09_g02910	4915.9	5849.2	6847.59	2977.8	5149.4	5005.3	1529.34	1561.94	1369.81	2009.78	3040.56	1690.41	1833.71	2403.34	2682.52	2034.04	2978.13	2903.41	3971.8	2994.23	4606.65	4444.32	4535	4060.51	4981.13	5277.65	4308.41	3072.6	3402.56	4026.28	4516.24	5375.5	4143.16	3166.69	2586.22	2142.83	1608.25	1836.69	1179.09	3256.69	1626.74	2075.15	3246.85	2930.99	3186.87	2200.27	1724.13
	GSCOCG00038490001	Cc08_g00620	884.845	951.705	859.716	728.697	784.107	628.64	99.4213	94.1173	77.0636	88.9057	149.534	60.4365	166.595	205.82	224.437	246.701	190.694	301.181	366.04	285.46	468.217	706.488	705.823	561.707	1171.75	807.764	1096.07	867.044	717.395	532.279	295.235	458.628	519.337	141.057	120.485	132.403	0.0616623	88.5483	86.1668	151.672	179.89	51.927	683.604	550.849	439.507	75.3711	181.524
	GSCOCG00036669001	Cc07_g13990	4246.29	4852.23	3886.75	3427.83	3852.74	3261.14	817.109	875.621	905.523	451.258	1157.32	427.795	1079.46	1222.31	1261.29	1385.77	3194.78	1302.12	2410.43	1919.91	2920.4	4642.18	4400.63	6499.48	5880.64	5865.38	4850.33	4009.69	2284.95	2181.11	2934.41	2493.04	3304.72	552.025	1509.02	902.201	717.833	973.985	608.194	1309.66	783.497	1177.39	3631.86	3347.85	3168.06	1237.4	811.987
	GSCOCG00022224001	Cc04_g04850	414.709	604.881	403.074	410.627	409.324	507.92	168.625	180.838	190.763	307.905	151.169	255.578	290.763	310.815	318.445	266.46	499.756	328.291	299.97	280.124	606.764	329.528	388.964	437.912	540.136	499.302	450.03	317.617	357.315	276.782	433.523	300.211	315.072	118.558	212.351	131.174	224.156	193.497	111.508	400.527	215.696	447.387	235.882	336.66	247.325	318.904	315.396
	GSCOCG00029908001	Cc02_g07660	4838.85	6091.93	5309.24	3752.79	3222.11	3207.48	1343.46	1285.95	1540.47	1161.71	1254.68	795.062	1557.17	1685.02	1912.69	2336.28	2852.35	2597.2	2785.92	1908.17	3384.35	4315.68	4518.43	3641.87	5232.7	5269.04	5513.53	3512.53	6356.73	3680.9	2773.33	2898.38	3196.8	1443.83	1578.48	1405.75	712.587	1020.5	940.672	1485.4	1638.7	905.757	3591.46	2191.14	2394.75	1177.57	1996.95
	GSCOCG00036865001	Cc07_g12490	2083.58	3342.73	2995.88	1610.03	1669.7	1310.96	776.022	829.078	670.765	772.579	410.846	717.861	898.569	959.788	945.434	1894.28	1282.34	1879.38	1939.69	1503	1720.64	2258.7	2170.75	2207.75	3993.32	2307.81	2606.66	1297.09	2370.2	2106.18	1903.98	1174.02	1755.24	1306.81	1041.43	1059.13	479.978	791.271	503.589	1048.75	511.366	641.12	1692.81	1946.08	1537.68	810.133	670.223
	GSCOCG00014784001	Cc02_g21430	1706.23	1899.63	1682.44	1327.41	1181.02	1306.19	443.14	393.415	503.923	658.772	919.422	445.929	673.499	762.356	827.739	778.983	980.456	937.684	862.294	908.607	612.319	1265.17	1488.84	1379.74	1926.45	1941.1	1538.79	1291.18	1632.42	1231.27	1529.95	1654.36	2275.86	309.601	509.476	488.496	871.48	996.691	513.514	999.738	733.116	1187.37	1393.8	1161.7	1144.23	1035.11	615.975
	GSCOCG00039382001	Cc07_g02030	5511.82	7529.71	5803.84	3787.27	2582.47	1696.18	1736.84	1130.52	1822.32	744.83	779.04	634.301	1640.16	1839.07	1927.12	2438.92	2236.26	3878.23	4569.02	3917.77	2365.65	5600.09	4819.36	2922.61	7098.17	6087.57	8414.28	3459.26	4773.53	5358.49	6527.24	4856.48	5033.47	791.4	1534.56	1405.59	874.678	1407.49	1079.11	1362.15	2587.02	1578.83	4959.47	4264.82	3810.5	1728.66	2675.1
	GSCOCG00023793001	Cc02_g30610	9741.12	11573.7	14739.9	6145.69	2816.75	3649.25	1556.36	1151.66	1775.31	3530.13	1342.03	1616.38	3966.67	4691.86	4847.05	4497.11	3730.87	6209.39	3678.37	4452.27	4706.44	7519.1	8439.3	6671.8	11946.3	9255.86	5567.69	5998.23	9962.59	6233.3	6359.69	6911.23	5512.33	1161.61	1289.53	1063.25	1912.45	2639.91	1873.61	6072.6	3257.78	6323.33	3016.2	5365.92	3884.45	4892.83	2798.27
	GSCOCG00026584001	Cc03_g07350	1307.46	1765.15	1330.95	1255.53	1226.45	1218.02	469.083	515.002	464.234	406.359	406.372	359.093	476.216	453.602	461.179	641.576	726.348	710.792	853.816	617.897	709.714	1007.92	966.28	989.588	1637.88	1466.64	1793.67	961.725	1141.46	1235.02	783.927	1040.74	1164.58	585.815	606.479	575.971	418.892	404.307	297.834	575.187	612.286	565.225	1239.64	901.756	897.281	475.768	440.453
	GSCOCG00005010001	Cc01_g21190	530.207	465.58	499.473	535.688	664.472	481.057	353.417	331.005	304.807	246.653	431.033	317.153	294.431	352.106	413.962	444.666	283.091	363.428	526.432	423.344	547.01	529.138	487.125	404.309	477.018	547.828	593.368	518.836	676.81	604.535	529.752	370.4	390.004	435.955	306.312	358.977	334.682	294.048	222.273	615.472	341.735	371.49	480.659	469.374	552.834	390.104	374.48
	GSCOCG00029397001	Cc02_g11560	1344.82	1418.85	1320.25	1890.68	1565.66	1254.41	358.85	395.51	408.609	402.531	479.301	313.122	649.661	635.642	607.214	1053.16	778.478	805.164	911.351	813.499	797.791	1130.52	1073.11	962.761	1380.87	1247.73	1485.94	1537.79	1015.73	982.225	1154.76	1002.15	1772.83	423.387	428.827	488.521	500.994	554.55	333.316	649.347	423.213	521.285	1833.97	1250.95	960.351	744.065	403.791
	GSCOCG00026320001	Cc03_g05600	909.757	865.479	890.875	804.518	909.543	855.773	437.751	515.001	485.538	434.073	574.063	408.034	518.784	580.382	530.906	602.712	504.703	637.504	700.012	661.71	756.733	752.142	785.213	641.255	885.362	726.872	939.111	574.068	972.358	985.99	1005.51	747.996	1005.88	631.362	564.622	605.967	280.019	558.857	472.692	893.791	592.069	491.325	900.948	689.498	853.213	582.066	666.865
	GSCOCG00041710001	Cc06_g10980	551.836	858.789	819.807	606.588	647.883	680.407	439.894	454.727	411.571	495.286	420.928	430.292	434.299	457.816	486.894	444.494	573.214	603.37	640.591	409.471	710.65	619.624	650.917	704.122	784.093	802.327	763.86	481.353	621.624	552.69	468.199	590.534	574.07	419.092	463.536	419.037	513.605	404.331	344.438	648.252	323.204	597.181	546.83	520.121	566.282	421.072	394.78
	GSCOCG00039790001	Cc07_g05240	2318.03	2500.55	2451.62	1071.38	1181.91	1082.89	680.904	671.517	575.359	927.454	988.611	737.71	926.928	1076.7	1153.42	1274.97	1301.27	1110.36	1400.01	1213.33	2218.29	2255.66	2372.17	1932.26	2641.93	2383.27	2481.54	1625.57	1893.79	1478.46	1217.43	954.905	1107.54	688.321	623.838	570.573	686.231	676.727	460.303	761.814	817.231	693.049	802.472	809.243	716.668	812.218	1001.96
	GSCOCG00035985001	Cc10_g10500	1845.54	1595.68	1551	1969.46	1123.16	1611.89	599.849	527.715	620.742	648.277	427.272	572.684	1142.46	875.716	773.563	1394.98	1759.89	1190.68	984.001	971.682	662.651	1730.35	1679.27	1882.1	2662.56	1767.52	1743.54	2084.25	1566.9	1334.95	1535.26	1118.24	861.319	449.271	954.615	481.986	567.341	821.585	787.861	1065.23	1264.95	816.879	1121.36	1093.97	1174.39	1167.22	958.22
	GSCOCG00024403001	Cc08_g05990	621.998	690.948	556.911	228.447	435.154	230.929	238.876	203.073	315.847	196.98	145.749	157.925	303.497	294.674	322.403	306.248	336.189	431.694	595.339	361.353	410.185	568.626	518.049	699.981	603.334	649.2	698.823	257.434	538.892	561.068	349.224	346.093	282.072	172.631	237.887	191.136	35.8562	162.029	96.5577	135.401	241.156	181.751	505.043	481.468	331.255	197.133	363.635
	GSCOCG00021264001	Cc05_g11840	1407.19	2301.15	1634.73	1119.63	1365.19	962.13	673.365	742.373	763.138	840.452	686.063	755.716	1151.22	1291.6	1406.06	1306.38	1298.65	1652.49	1937.8	1853.59	1346.39	1782.18	1555.14	1585.68	1900.31	1428.92	1967.76	1166.89	1479.16	1359.98	1228.24	934.35	1190.06	684.114	703.473	597.873	1139.87	1082.14	923.247	712.756	961.666	1170.4	1364.5	1238.48	944.972	1019.65	1067.27
	GSCOCG00040951001	Cc08_g06320	2603.53	2922.37	2577.21	1745.91	2739.37	2669.88	1584.46	1498.49	1318.58	1060.33	1870.65	1223.75	1009.88	1171.86	1486.44	1553.94	1582.71	1644.46	3664.3	1854.72	2262.54	2585.33	2390.16	2093.84	2652.85	2983.92	3100.65	1911.62	2611.87	2926.45	2253.27	2396.16	2742.09	2110.64	1569.3	1774.21	816.785	1325.32	876.627	2026.7	1057.28	1730.63	2661.41	2121.77	2231.16	1564.54	1141.63
	GSCOCG00023408001	Cc06_g01750	364.823	426.409	315.447	270.792	272.28	436.067	132.989	175.548	207.689	259.136	198.612	167.834	287.849	222.472	296.13	211.845	297.755	288.131	256.604	257.629	264.257	330.322	352.134	403.577	318.042	467.996	415.628	313.669	355.104	318.459	156.853	314.532	289.509	159.794	256.253	134.002	25.341	226.916	190.957	285.959	287.231	284.61	235.834	290.674	258.547	169.277	217.02
	GSCOCG00014698001	Cc02_g20790	2543.49	2659.26	2852.76	2567.18	2319.21	1981.78	1957.35	1993.41	1916.49	1880.73	1680.14	1610.62	2010.3	1925.85	1894.15	2087.12	2096.88	2155.47	2114.18	2308.99	2700.57	2825.9	2777.75	2112.24	2925.09	2772.58	3458.62	2504.44	2821.73	2563.5	2438.12	1909.73	2209.99	1723.15	1597.88	1843.73	1244.11	1758.86	1513.21	1712.45	2050.22	1615.78	2240.95	1978.58	1794.21	1960.85	1991.93
	GSCOCG00017901001	Cc09_g00810	1986.06	2249.65	1716.51	1634.64	1972.65	1340.66	1031.09	1032.13	945.498	806.958	1000.44	1096.4	983.036	1083.71	1057.95	1400.83	1178.02	1326.21	1512.33	1113.89	1133.35	1752.47	1623	1650.15	2276.06	2400.52	2850.5	1650.23	1829.08	1921.94	2426.22	1619.34	2302.65	974.913	944.436	1046.73	1075.68	945.951	1069.34	984.498	1071.66	1414.06	2059.16	1537.2	1776.9	1234.3	1268.97
	GSCOCG00021244001	Cc05_g12010	5162.86	6501.66	5074.59	6648.88	4669.76	3929.07	477.737	396.601	658.935	651.191	301.523	302.004	1657.49	1411.29	1315.1	1489.4	1299.5	1504.91	1816.06	2504.58	2080.53	4596.66	4209.53	3146.2	7654.64	6260.12	8528.32	4150.73	6252.82	3971.6	4296.73	3877.41	3909.4	254.052	452.298	431.162	405.269	689.705	802.041	585.069	1459.21	438.397	5122.6	3938.7	3415.35	788.486	1193.2
	GSCOCG00039343001	Cc07_g01680	2486.78	2400.03	1829.45	2184.13	1996.53	1420.2	840.875	902.049	777.508	566.006	781.774	811.452	806.6	876.475	894.141	741.734	573.939	1210.75	1653.87	912.947	1010.84	1750.92	1778.19	1679.45	2555.91	2604.32	2354.06	2152.31	1484.76	1879.35	2194.86	2093.62	2211.25	766.839	625.89	963.322	953.563	771.891	667.63	927.709	763.381	1066.54	1734.41	1946.14	1691.49	717.268	811.525
	GSCOCG00031183001	Cc06_g08020	1751.56	1727.94	2092.35	1906.43	1796.74	1951.13	1065.67	1036.36	894.29	1205.68	1586.35	993.37	995.041	979.367	974.366	1306.38	1557.94	1376.41	1332.1	997.403	1849.13	1504.22	1677.17	1656.03	2065.84	1825.74	1830.53	1544.68	1755.04	1714.56	1169.89	1189.64	1409.75	1097.31	932.183	847.637	685.221	978.336	894.05	2299.48	865.761	1289.23	1246.06	1106.34	1257.99	1510.86	838.714
	GSCOCG00016003001	Cc01_g19860	769.295	699.115	952.227	449.03	604.23	453.27	176.182	140.682	220.476	121.396	265.263	128.771	261.632	259.687	271.722	250.792	284.881	313.23	278.243	403.051	949.148	417.18	454.721	336.487	744.883	633.048	796.892	523.772	621.675	411.007	306.006	276.021	415.171	98.5837	86.8019	189.242	59.0045	114.617	206.483	451.767	281.291	260.642	438.688	361.568	262.866	326.108	233.137
	GSCOCG00024481001	Cc10_g00330	9281.1	11285.8	9127.83	11446.5	7976.1	5901.28	1890.35	1857	2165.53	1033.57	1097.92	1212.38	3351.51	3236.41	2806.64	3052.38	2324.34	5564.86	4740.69	5053.02	3834.69	7286.96	7060.84	6100.81	11658.9	8506.42	12845.2	7788.53	8992.19	12455.6	14268.7	9300.25	11189.6	647.567	1306.89	1974.31	1835.63	2164.3	2799.28	2668.54	4258.42	1865.44	13472.4	11723.4	8278.44	2777.2	4327.64
	GSCOCG00022483001	Cc04_g06840	1579.26	1295.61	1008.67	599.687	994.62	877.822	350.2	391.276	373.067	456.089	368.989	374.441	532.203	583.114	673.811	477.594	604.842	750.948	953.845	618.962	548.562	1244.01	1094.05	853.042	1184.87	1183.03	1623.18	1314.87	736.81	996.138	618.432	464.796	547.43	201.131	241.978	253.788	108.463	243.184	212.118	288.197	406.512	471.354	414.418	515.166	355.804	513.938	441.925
	GSCOCG00039791001	Cc07_g05250	158.648	156.4	200.578	97.4861	85.7673	113.093	44.3338	58.1394	41.453	84.2436	30.0045	13.0902	91.1674	88.8439	102.022	103.468	124.964	85.3373	65.0401	106.909	160.408	94.2539	142.264	128.103	226.451	143.465	149.67	146.972	148.856	135.148	102.695	84.7606	83.8953	75.5461	98.0012	46.7179	11.6464	61.5048	40.1671	114.584	100.761	96.8668	63.3515	87.4732	66.7515	132.113	177.855
	GSCOCG00029909001	Cc02_g07650	1002.63	900.262	819.793	729.693	517.449	413.964	362.101	407.147	465.477	404.454	293.34	393.852	444.881	394.111	345.942	618.476	396	652.562	829.293	701.247	517.515	817.632	797.455	678.094	801.544	786.183	1154.8	520.803	901.202	913.78	410.883	417.557	505.428	333.708	382.882	478.865	267.36	356.721	286.368	490.049	549.333	401.449	739.317	761.514	636.919	341.623	584.054
	GSCOCG00043083001	Cc06_g05360	1966.77	1763.49	1741.83	2175.27	1477.29	1550.54	535.011	581.626	522.616	1003.95	787.193	921.91	1134.83	1160.7	1129.64	2232	2254.31	2234.78	1921.8	1414.25	767.45	2294.47	2229.92	2350.09	2870.58	2204.25	1877.2	2147.38	1514.59	1427.53	1203.4	1229.53	1164.72	356.77	1100.61	473.823	1335.64	1418.31	748.297	1761.49	1274.9	1213.34	1084.48	1183.14	1235.15	1742.05	1197.77
	GSCOCG00038493001	Cc08_g00590	727.387	791.416	854.856	1119.66	507.483	314.277	152.415	143.843	197.729	95.5696	242.469	152.351	135.891	177.069	235.106	360.237	117.872	379.488	483.059	306.837	395.124	512.287	654.684	457.05	1090.06	773.245	881.567	746.698	645.437	735.077	937.389	636.679	895.381	397.126	134.797	267.516	122.115	168.615	136.794	333.926	222.489	255.649	853.161	690.944	712.814	250.772	224.843
	GSCOCG00017752001	Cc09_g01860	1042.35	975.759	1491.63	888.215	1124.12	1232.41	571.733	571.045	408.878	819.42	658.731	687.312	540.411	609.017	719.23	719.427	847.878	610.4	838.7	921.437	692.046	959.121	1065.88	1221.55	1266.49	991.072	1074.05	1123.51	844.407	753.555	784.98	814.477	927.125	879.115	668.764	537.935	323.166	663.687	410.279	802.209	544.104	1184.38	767.142	866.106	756.517	945.323	565.382
	GSCOCG00010790001	Cc08_g03290	207.371	280.561	199.585	336.788	272.378	157.124	111.345	130.068	121.057	78.4299	39.1033	65.6141	161.38	196.737	199.387	248.425	195.874	197.778	228.312	234.095	181.136	236.821	178.134	208.457	405.008	204.949	217.143	217	314.558	226.793	369.713	182.918	283.244	87.2054	120.478	134.976	143.164	176.207	176.833	210.61	149.425	175.759	234.289	318.203	224.602	222.907	190.381
	GSCOCG00036872001	Cc07_g12460	1942.96	1757.49	1403.97	805.497	1298.37	989.934	851.674	917.904	667.98	601.389	918.49	637.091	635.322	824.693	893.569	1066.42	695.46	872.428	1728.38	1322.33	1043.53	1634.52	1605.78	1093.31	1472.39	1895.81	2024.15	1221.14	1877.88	1502.54	1228.27	1141.26	1442.76	1380.75	794.358	1004.53	877.779	705.944	587.264	1129.59	710.43	1089.51	1190.68	1207.77	1218.16	971.136	874.694
	GSCOCG00014028001	Cc02_g15710	819.172	973.611	1033.03	633.171	820.414	827.033	503.661	509.721	477.05	471.352	720.766	535.082	759.567	693.006	730.283	639.926	634.765	769.02	630.17	736.542	1050.46	779.594	696.385	627.864	799.349	807.731	903.57	629.308	914.241	918.398	901.724	821.737	816.719	692.676	644.26	691.932	563.098	427.067	631.75	822.9	660.949	665.087	874.78	678.725	843.693	624.377	641.501
	GSCOCG00039916001	Cc07_g06200	697.899	653.055	707.834	742.492	703.256	356.452	418.265	390.226	364.599	317.413	472.009	400.909	317.629	382.247	394.803	597.696	761.472	587.309	783.043	554.843	866.678	763.579	701.427	685.657	705.73	917.716	1067.79	929.18	917.816	815.598	445.48	464.738	527.045	636.6	356.343	316.885	155.826	354.522	281.359	414.732	459.478	298.59	674.378	497.122	494.401	530.457	465.781
	GSCOCG00036864001	Cc07_g12500	4271.26	6150.93	5133.98	3025.08	3643.17	2150.43	1333.74	1382.17	1549.03	1799.45	1471.46	1986.16	1855.54	1757.82	1825.75	2754.42	1941.09	3322.05	2992.55	2332.52	2468.11	3721.86	3604.71	3818.59	5459.18	4542.22	4613.66	3116.99	4287.81	3903.12	3002.55	2522.11	4083.19	2050.81	1453.93	1933.8	1066.21	1125.37	918.415	1597.78	1040.54	1166.4	3040.35	2801.64	2375.77	1227.07	1051.75
	GSCOCG00020342001	Cc02_g04310	5057.47	6035.28	4135.99	4516.95	2821.79	2321.97	1941.14	1865.46	1990.47	2011.72	1722.96	1564.57	2846.8	3162.22	3062.67	3309.93	2132.7	4459.52	4709.58	5055.13	2217.96	5435.59	4781.07	3742.31	6164.88	5138.58	6811.86	3583.55	4606.55	4327.14	7079.75	5739.88	5867.91	542.15	1680.56	1604.72	2135.59	3017.21	2516.67	2092.3	2833.8	3063.8	5493.9	4718.65	3939.81	2805.06	3432.38
	GSCOCG00038858001	Cc05_g14130	1164.63	926.672	947.342	897.082	888.852	1081.95	687.372	592.213	529.815	767.778	747.134	699.888	575.624	568.414	598.719	914.07	647.567	747.939	1050.05	873.36	760	1021.64	1115.06	810.352	1072.69	1264.94	1097.35	864.074	1215.71	737.809	597.939	707.936	706.161	698.276	625.879	551.49	497.871	748.054	585.442	960.424	620.562	976.661	782.588	780.166	961.311	757.508	653.327
	GSCOCG00017765001	Cc09_g01780	404.445	435.486	281.363	544.558	517.519	354.549	206.444	203.051	219.252	150.098	148.484	207.926	199.518	215.565	259.99	191.106	343.142	298.171	468.007	220.261	247.392	337.85	388.872	609.645	528.162	533.797	425.535	646.099	224.768	510.124	374.11	384.845	383.588	237.832	203.181	151.715	166.29	207.493	79.4662	189.961	160.281	376.486	482.411	679.902	659.293	273.471	167.73
	GSCOCG00040031001	Cc07_g06990	1125.03	999.216	1302.73	1139.33	552.789	1347.43	261.552	261.202	222.256	533.56	331.614	327.056	515.038	540.418	585.595	435.297	1231.35	580.282	754.761	580.47	546.92	1083.94	1315.59	1507.06	1613.83	1259.56	652.502	1109.7	725.988	770.229	650.934	1007.95	750.694	276.716	555.393	180.551	664.092	469.191	304.48	1552.98	392.844	1274.25	388.689	796.694	782.562	1070.2	375.503
	GSCOCG00039624001	Cc07_g03780	15399	15051.6	16259.7	8317	7306.76	6897.95	5575.91	6203.35	6380.02	3511.88	4050.95	3908.29	5202.44	6160.6	6471.5	6059.32	6107.55	9268.41	8855.91	8702.48	5166.01	11974.1	12392.6	10539.8	18207.1	12535.3	17419.6	9274.04	8222.42	13384.2	12836.1	9738.3	10812.4	4076.31	3533.72	5788.97	4096.44	5091.8	5848.25	5260.65	5324.86	6565	9581.79	8592.6	7398.32	5024.95	6327.1
	GSCOCG00027189001	Cc08_g11780	1887.46	1431.58	1796.36	1009.35	1236.51	527.03	584.74	570.017	751.602	306.874	706.203	594.965	494.772	599.916	746.261	399.76	460.214	735.887	1073.59	863.784	1758.57	1090.87	1203.05	1104.28	1470.19	1587.41	1915.01	715.117	1393.37	2287.73	1066.1	1068.64	1357.64	907.669	412.51	910.1	325.251	417.274	385.943	987.697	650.815	880.792	1413.8	1372.24	922.277	521.188	668.236
	GSCOCG00028188001	Cc01_g12510	1577.1	2134.8	1554.89	1159.02	1366.05	754.161	415.032	408.202	390.194	390.111	355.339	321.394	517.988	592.232	666.569	1043.26	440.435	978.844	910.407	944.956	671.893	1336.84	1416.01	925.026	1826.29	1794.47	2209.28	859.135	1660.88	1135.92	997.976	936.745	1229.36	507.209	303.255	463.957	512.561	448.644	365.332	329.65	500.677	342.53	1221.22	944.806	940.939	290.023	615.884
	GSCOCG00031326001	Cc06_g06910	5122.04	6076.87	3829.3	3942.85	3974.09	2412.05	2415.62	2696.65	2548.64	2834.93	3373.97	3355.12	3273.64	3702.62	4313.53	6941.99	5544.63	5589.96	5856.77	4935.46	4610.72	6429.01	5844.07	5371.6	6529.71	5723.07	7743.64	4349.97	6888.82	5988.93	5150.86	3222.82	4704.41	1996.84	2030.79	2224.49	2970.21	3048.58	2357.68	2905.37	3630.91	2595.44	5636.82	3415.74	3147.5	2884.54	4666.94
	GSCOCG00039804001	Cc07_g05340	589.195	878.5	650.382	636.135	589.283	538.562	100.533	122.655	96.9456	90.844	67.3855	81.0338	99.9591	155.401	203.563	278.169	320.019	218.862	388.737	236.278	236.497	491.764	529.016	453.732	952.845	715.002	727.114	330.438	470.756	241.572	591.426	625.634	527.175	176.833	242.986	147.61	133.663	177.209	57.0106	118.922	72.9651	100.862	488.349	613.61	410.946	132.103	107.339
	GSCOCG00014919001	Cc02_g22480	3107.67	3369.89	2686.25	1954.67	2585.84	2468.63	1298.07	1613.74	1171.97	983.867	872.855	934.497	1131.73	1480.66	1593.61	1392.45	1681.97	1783	2431.25	1599.2	1145	2202.33	2167.13	2440.53	3398.77	2864.23	2812.61	1634.44	1876.26	2205.25	2946.31	2755.59	2956.79	1634.7	1514.16	1411.24	817.825	1052.92	812.252	1260.62	1152.24	1920.37	2909.64	3212.37	2960.83	1495.41	1508.49
	GSCOCG00031863001	Cc10_g11860	699.066	838.342	758.46	440.165	698.38	434.097	128.625	144.867	115.473	163.504	200.516	92.5683	67.8007	107.076	150.318	607.786	478.228	347.368	571.783	470.312	102.946	647.762	743.314	791.201	1006.19	763.519	629.097	725.019	293.84	318.415	634.681	659.545	632.542	138.19	162.327	79.4867	204.201	405.212	39.5264	198.632	89.6759	273.626	412.983	533.708	450.525	270.341	91.7232
	GSCOCG00016417001	Cc01_g16630	974.39	1157.28	1293	409.642	491.939	431.236	327.462	246.424	283.38	313.602	466.589	228.009	488.039	599.919	745.607	1074.73	674.935	732.881	948.141	1013.37	733.142	1269.81	1418.9	987.837	1410.24	1122.63	1104.74	872.951	1429.32	622.987	343.878	378.882	632.247	413.033	305.285	240.437	930.362	614.05	301.434	738.815	379.5	537.263	337.674	571.98	431.527	544.906	401.026
	GSCOCG00017454001	Cc09_g04210	818.049	962.242	1151.82	586.884	728.701	1261.19	220.507	288.675	208.043	344.215	313.423	294.83	322.155	318.451	390.904	261.437	676.041	428.685	643.472	295.097	415.226	790.901	863.102	914.265	1247.95	1012.62	746.819	712.181	484.197	520.27	575.217	675.216	525.917	312.148	442.074	168.26	287.354	389.14	270.413	336.18	319.098	431.409	425.289	484.643	509.189	376.674	266.871
	GSCOCG00037064001	Cc07_g10860	6155.11	2826.9	3177.93	3192.48	1936.93	3673.25	1539.08	1774.48	1338.55	1046.01	665.968	1344.83	2037.89	2181.38	2387.69	1278.87	4543.84	4108.14	4399.24	3278.53	1225.47	5245.19	5855.01	4156.74	6613.49	4980.04	3797.23	5239.72	2056.8	3904.05	4535.63	3959.61	2004.5	309.863	1193.53	936.1	1370.4	1063.82	1943.65	4473.72	4143.14	4666.6	3194.54	2920.25	3498.36	4315.93	3969.09
	GSCOCG00036828001	Cc07_g12820	13918.3	23490.1	15388.3	4566.18	5761.06	2456.12	123.169	68.7819	103.918	80.2718	248.018	81.4017	1327.63	1420.36	1855.54	4202.37	3682.11	5904.19	9642.76	7370.55	2902.5	18308.7	17132.5	13517.8	16290.5	16501.6	27196	12931.6	17008.7	14576.5	2796.04	2816.11	3411.41	45.8827	59.2222	80.2869	366.272	385.918	270.502	335.196	1999.39	616.154	3155.53	2436.99	1437.52	435.557	2015.2
	GSCOCG00041680001	Cc06_g11250	966.348	754.332	724.376	782.855	835.248	814.566	577.133	497.039	464.292	520.143	476.519	445.688	604.033	609.033	614.49	899.966	613.32	896.521	983.072	754.711	673.586	985.852	1031.3	846.377	826.553	764.593	761.41	565.197	677.495	656.385	681.197	750.345	924.531	691.064	474.779	570.505	637.814	645.368	391.232	635.207	685.378	545.252	687.042	643.266	799.822	591.356	710.447
	GSCOCG00015985001	Cc01_g20000	3568.82	4727.54	3883.83	2536.65	4786.46	1575.43	967.336	1000.41	1015.18	852.831	2050.18	1240.5	1732.07	2002.85	2392.38	1560.62	1001.71	1714.73	3017.01	2983.56	6862.72	2917.26	2515.7	2363.44	3410.8	3308.54	4235.92	3282.7	4313.08	6281.54	2770.1	2222.03	4446.34	2103.18	800.493	1456.21	1016.75	937.32	1443.64	2370.51	1559.58	1964.31	3933.46	2909.44	2412.06	1491.27	1351.87
	GSCOCG00028152001	Cc01_g12230	1339.19	1828.64	1459.48	1023.14	921.95	524.161	632.26	491.767	607.941	629.145	548.492	542.05	690.719	719.624	807.997	1139.28	619.278	1026.03	1085.87	1164.11	1119.96	1269.85	1191.49	976.133	1402.7	1708.19	2228.82	955.801	2000.74	1273.86	872.563	761.316	1238.16	555.905	564.62	589.567	261.079	599.923	480.742	527.212	823.16	712.023	1341.12	777.277	874.497	679.082	957.889
	GSCOCG00020873001	Cc05_g02840	893.841	696.124	675.695	767.11	339.028	727.379	412.862	262.31	488.115	225.619	381.826	289.205	406.655	415.81	433.581	986.213	405.373	671.639	447.154	475.717	684.672	699.577	821.341	634.557	883.152	819.567	544.53	424.138	796.054	552.677	573.073	642.622	734.05	373.305	244.035	371.123	567.309	535.137	541.98	616.608	388.765	522.284	611.6	652.363	678.383	540.79	496.621
	GSCOCG00026205001	Cc03_g04770	1639.41	1894.32	1840.17	469.697	1286.91	890.274	194.55	175.563	206.409	116.637	179.585	81.3615	184.512	230.991	283.072	204.352	348.25	341.34	644.293	537.781	2376.3	961.467	1098.46	847.209	1660.73	1276.86	1669.84	632.263	1114.63	1344.3	520.066	519.171	494.113	253.349	162.349	148.966	190.454	104.911	106.472	209.502	159.546	134.814	494.537	567.636	503.74	166.153	155.258
	GSCOCG00016595001	Cc01_g15180	2980.73	1833.65	2843.02	1547.98	2788.08	2857.72	941.379	954.925	771.871	646.311	1330.36	882.891	473.724	873.033	1042.42	432.791	942.821	1164.57	1528.3	1224.04	3253.64	1853.74	1867.02	1362.08	2162.79	2411.28	2219.17	1798.18	1893.61	2865.37	1334.25	1257.48	2071.31	1097.3	669.798	1090.32	509.456	509.234	1009.1	2475.16	606.188	1250.28	1550.92	1338.6	1290.56	1149.65	680.673
	GSCOCG00034615001	Cc10_g06760	633.306	683.411	475.119	476.605	496.019	511.741	296.156	229.519	401.219	429.301	503.893	364.752	340.791	407.424	458.674	1105.4	589.356	710.794	769.842	710.868	602.288	763.558	742.579	714.964	633.82	623.33	729.459	652.986	913.627	595.244	488.678	302.694	455.922	204.069	319.566	264.784	220.021	463.691	292.864	312.181	360.301	403.447	517.508	480.1	486.596	434.488	491.887
	GSCOCG00032554001	Cc11_g10610	812.311	722.594	763.329	894.129	985.476	899.853	570.673	628.15	511.286	554.546	782.733	480.734	588.282	653.143	704.037	933.919	906.031	616.424	819.837	601.873	879.248	847.212	826.197	1204.03	835.266	872.408	679.329	1256.67	776.759	1091.51	679.026	700.737	862.313	799.436	723.894	570.652	574.664	607.522	343.024	565.378	485.364	782.927	750.265	813.929	900.609	571.747	496.621
	GSCOCG00018734001	Cc07_g18570	641.353	1123.39	1018.43	848.828	1269.51	793.464	450.682	407.146	361.794	229.467	256.046	212.433	333.242	457.811	597.636	311.19	496.292	372.464	463.162	410.564	1482.78	637.881	796.085	650.485	1117.31	842.269	1179.4	1027.83	694.052	708.199	804.431	656.026	975.317	292.269	245.054	392.824	118.994	260.513	305.05	795.439	279.539	223.692	904.255	1147.5	834.609	490.203	257.57
	GSCOCG00007415001	Cc00_g35010	312.75	423.386	362.19	380.114	280.575	238.597	77.8333	100.435	65.7154	78.4028	92.978	56.1357	100.185	103.645	83.4256	110.058	123.189	130.512	146.225	133.642	160.259	258.749	315.405	299.725	579.302	397.961	410.807	253.51	204.026	146.221	135.2	183.932	201.858	54.1329	61.2521	37.0902	50.5212	55.1164	40.4771	85.1396	61.1959	110.849	326.274	253.964	220.884	87.7163	81.5029
	GSCOCG00024794001	Cc10_g02850	6691.24	11688.1	6728.79	2496.27	3480.5	3793.99	1766.05	2161.52	1438.27	2041.34	2469.23	1842.56	2306.87	3549.33	4687.41	1910.62	3227.89	4674.36	7301.22	3813.06	2432.72	7080.62	7867.02	5950.93	9830.46	8126.8	9152.45	3052.87	3361.13	4568.81	5451.46	4539.41	5208.67	381.075	1038.35	1088.8	835.757	1588.06	1871.32	1062.03	1990.6	2049.19	3307.02	3543.18	3413.06	1657.45	2386.21
	GSCOCG00040931001	Cc01_g03760	84.9741	73.2363	90.5518	61.0482	98.3977	44.0474	17.3542	23.2847	39.4476	10.4869	31.1487	5.99887	28.9755	43.4134	51.4874	58.0293	41.0097	43.1707	61.2869	73.7786	106.66	53.1685	53.2636	89.7193	82.7414	48.5905	85.7414	214.055	126.895	160.148	109.152	53.4351	92.6824	52.2429	21.4585	28.8082	31.5325	18.4121	16.4291	31.6768	31.0242	41.943	95.2603	69.4203	70.5943	42.3108	44.3219
	GSCOCG00016430001	Cc01_g16530	3445.3	3543.69	3474.91	1523.37	1590.47	1221.83	1292.65	1253.15	1186.11	1133.01	1147.11	1298.98	1061.49	1216.69	1392.94	2700.69	1864.98	2153.46	3201.04	2631.83	2550.31	3827.74	3567.22	3024.83	4333.16	3581.38	4612.35	2162.15	5093.33	3130.07	2304.03	1432.98	2049.92	3256.12	1244.63	1970.79	1122	1455.06	905.701	1453.73	1062.39	1175.39	2756.86	2397.01	1887.52	1180.65	1369.44
	GSCOCG00021924001	Cc04_g02510	728.53	905.624	823.695	587.894	539.045	175.316	202.141	191.436	293.033	120.439	193.18	207.962	286.942	327.55	448.919	1195.73	421.617	689.711	633.011	660.649	921.238	795.612	666.061	592.689	694.827	867.023	883.95	769.372	1745.17	1108.15	823.862	541.089	812.803	600.926	196.059	409.436	174.729	238.857	133.893	277.24	332.636	272.626	1089.82	521.956	564.948	210.559	450.737
	GSCOCG00014247001	Cc02_g17350	2151.5	2642.7	2407.8	2515.98	2496.71	1695.23	727.402	801.591	778.84	1010.64	1092.49	785.219	1757.63	1672.45	1487.49	1337.07	1139.52	1273	1385.88	1448.45	1314.57	1951.18	1801.27	1663.52	2421.97	2369.25	2588.17	1661.08	2160.29	1828.42	2139.73	1858.92	2654.39	812.513	892.362	964.823	696.804	928.635	1120.51	705.139	1726.2	886.783	2360.93	1757.13	1638.48	778.171	1432.18
	GSCOCG00027710001	Cc02_g39470	966.438	1211.04	971.682	995.559	1048.22	781.966	492.858	511.836	494.106	721.881	707.951	704.037	855.298	774.948	698.615	1363.62	1012.04	1043.1	800.955	871.209	804.512	953.078	980.726	1021.42	1078.13	1075.17	1221.11	1284.28	1243.1	1152.59	740.67	913.679	1009.66	618.612	622.817	655.072	806.244	940.509	815.399	1561.75	969.143	1094.5	773.218	717.056	771.555	964.949	963.251
	GSCOCG00039949001	Cc07_g06440	582.367	659.165	634.81	657.808	365.503	476.275	161.071	205.145	185.122	319.37	193.1	275.158	224.257	240.149	209.797	986.128	671.526	700.754	579.343	368.8	151.634	731.548	734.621	796.211	972.414	622.268	593.527	872.965	569.148	590.623	237.916	292.901	388.486	311.824	268.52	134.128	170.536	278.85	177.156	492.157	256.039	359.507	363.516	330.916	372.433	370.479	233.802
	GSCOCG00026612001	Cc03_g07570	994.763	1221.61	1044.71	924.66	829.444	816.477	613.886	511.851	551.061	584.214	392.65	529.371	691.623	555.087	515.69	713.567	1107.15	734.889	861.323	815.658	1219.07	986.606	985.072	930.129	1609.51	946.888	1380.52	812.782	873.487	980.423	968.696	588.248	584.386	587.242	683.048	505.114	604.13	424.899	524.255	1160.07	663.438	540.258	1037.8	687.969	733.833	613.034	709.655
	GSCOCG00032801001	Cc11_g08990	474.735	526.115	520.895	519.944	460.58	255.831	70.273	67.6996	89.5497	35.3437	63.8225	55.8324	55.9996	61.5855	65.8264	111.831	62.3328	108.425	237.81	104.819	135.837	305.246	310.301	308.086	523.824	558.605	512.527	392.58	443.677	420.302	311.436	323.222	543.352	140.687	54.1357	103.713	15.8598	91.7554	54.7097	52.4074	62.1836	51.9285	380.694	545.929	429.659	44.3933	61.185
	GSCOCG00021245001	Cc05_g12000	1637.13	1956.36	1542.23	1738.05	1588.83	958.281	136.203	149.112	156.588	218.982	189.533	106.528	437.378	382.874	389.44	433.844	280.501	479.884	477.349	669.141	480.65	1143.5	1105.65	781.867	1600.87	1600.36	2026.58	1270.47	1733.47	892.399	846.648	1165.41	1480.76	87.2298	132.727	135.014	152.602	141.615	108.065	90.6919	298.438	143.802	1365.88	1023.23	853.776	171.335	268.555
	GSCOCG00027897001	Cc02_g38180	1114.87	1394.68	1346.54	693.239	950.017	872.069	518.786	513.949	455.736	827.096	571.267	423.549	645.825	763.772	813.923	802.266	544.873	832.268	1137.79	1023	671.023	1193.02	1184.37	634.466	1256.73	1310.25	1311.88	746.696	912.85	623.943	1067.14	948.803	910.727	493.139	551.338	394.596	324.226	717.747	503.404	521.725	529.086	673.077	722.537	846.126	798.185	661.527	563.402
	GSCOCG00014461001	Cc02_g18990	1048.03	1374.29	1293.96	799.602	955.077	349.736	467.978	354.294	461.263	248.562	477.516	328.349	402.079	541.208	523.749	687.248	308.689	671.637	567.885	648.919	1512.87	858.694	939.654	797.832	865.791	775.408	1239.38	761.483	1352.19	1141.5	446.561	405.501	582.845	411.726	212.39	416.089	180.026	298.357	327.751	451.861	529.172	417.427	705.216	541.713	528.601	335.424	530.007
	GSCOCG00040314001	Cc07_g09180	2666.98	3353.31	2471.08	2715.87	4612.34	933.34	931.672	1012.04	972.49	777.304	1436.02	1148.19	1758.89	2703.68	3220.14	1408.22	1171.13	1914.52	3467.11	2408.42	2144.22	2772.65	2458.74	1874.45	4303.76	3839.1	4115.85	2974.95	3076.46	4522.53	5447.07	2747.25	3711.29	919.202	605.473	974.295	1139.91	1524.28	1546.83	2033.33	2151.77	2444.65	4040.01	4521.41	2560.47	1960.84	1767.8
	GSCOCG00029668001	Cc02_g09330	121.242	121.672	127.546	134.925	69.2212	67.0544	39.9868	24.3694	49.5696	43.9922	26.3569	45.9602	44.8605	39.1192	44.7438	67.0023	89.0278	69.2732	54.7181	54.5186	49.4596	90.4466	136.488	123.919	173.09	125.11	98.236	89.7583	103.137	94.4216	181.605	156.104	108.15	28.457	27.5663	21.9799	0.0556941	58.1372	18.0794	87.3085	58.6752	101.861	80.2998	84.7647	111.73	41.2968	52.6988
	GSCOCG00024875001	Cc10_g03500	581.277	792.978	825.65	480.536	784.983	683.282	389.112	438.864	427.153	362.394	284.256	262.762	409.618	411.564	503.414	390.678	553.572	491.933	642.487	529.155	493.235	581.586	554.901	635.472	823.247	543.554	659.645	463.601	533.748	450.841	637.906	538.589	599.5	473.146	482.934	376.833	168.456	345.899	332.641	363.443	296.404	404.446	540.681	688.922	399.704	370.496	330.158
	GSCOCG00023542001	Cc06_g02790	4198.75	6157	4745.5	4134.86	6559.95	4852.91	2958.17	3342.77	2370.85	2427.61	4006.38	2360.83	5214.48	5287.59	5291.09	4132.84	4813.22	4265.76	5880.35	4123.07	5971.56	5146.23	4667.71	5105.4	6116.94	5223.76	5318.63	5460.66	4218.64	5119.61	6670	5594.7	7551.92	4603.42	3653.17	4057.41	2928.12	3207.49	2666.33	6090.07	4489.97	5612.3	6659.9	4948.08	5822.66	5483.15	3718.07
	GSCOCG00025336001	Cc08_g07220	10960.1	14933.1	9885.32	6902.95	4545.97	2777.16	4691.78	4030.18	4395.3	3604.63	3301.05	3895.66	4970	5200.08	5298.35	7631.6	4038.79	9796.48	10756.9	10316.6	5642.51	10865.7	11403.9	7704.89	11892	12289.4	16720.7	6421.39	11910.7	10189.2	10828.3	5195.45	9303.42	2621.33	3206.99	5054.64	4939.48	4297.23	4232.51	4328.6	5656.69	5363.64	11144.7	6745.05	5576.24	4270.55	6862.61
	GSCOCG00004467001	Cc01_g04410	1703.96	1864.11	1505.23	1040.86	1414.81	597.947	490.7	467.435	562.318	462.779	409.093	374.475	677.306	660.122	687.53	957.115	595.343	891.502	852.855	850.899	726.461	1547.79	1250.62	1010.44	1497.4	1302.74	1930.91	1241.86	2342.71	1548.82	774.185	891.925	1082.02	587.032	357.368	541.746	266.294	279.994	262.203	387.455	505.741	241.667	1064.18	943.152	823.197	314.793	575.638
	GSCOCG00028732001	Cc02_g25570	1829.71	1709.06	1812.91	1009.34	1316.54	751.29	1087.3	1135.77	1121.98	805.043	1071.52	1099.22	1208.79	1305.59	1479.11	1308.89	1422.76	1217.79	1589.65	1339.46	2212.37	1652.71	1698.81	1637.59	1890.51	1721.13	1771.66	1246.79	1572.02	1926.6	1280.16	1106.18	1461.81	1090.3	990.382	1065.88	549.455	902.651	811.997	809.852	919.692	863.815	1224.53	1272.32	1130.91	893.744	1101.08
	GSCOCG00034768001	Cc10_g05770	1373.19	1934.45	1671.73	1182.65	1908.37	1011.95	366.404	419.818	331.894	342.29	389.074	328.353	357.322	331.744	398.766	529.017	506.448	538.114	883.107	408.405	512.516	880.724	1003.85	1016.4	1866.56	1735.15	1886.89	1175.78	878.445	1273.91	1468.29	1461.89	1388.26	780.857	617.714	567.881	620.914	320.039	253.021	619.907	415.634	649.11	1718.86	1629.29	1421.75	509.811	363.806
	GSCOCG00032852001	Cc11_g08580	87.3305	177.162	95.4016	125.071	108.994	50.7459	27.0471	29.6193	35.4865	16.2583	11.8044	16.706	56.1347	47.559	43.3054	89.5594	52.1106	53.211	68.855	44.9612	109.237	77.6233	63.3607	94.6746	130.712	125.128	185.004	94.6911	104.579	96.2716	70.309	65.4552	105.234	62.5213	52.0722	38.437	98.8929	64.889	51.8813	55.6789	41.0383	77.8942	115.526	103.227	117.788	41.2834	35.0097
	GSCOCG00023645001	Cc06_g03590	2282.89	2221.58	2335.75	2090.57	1641.52	2249.18	1594.19	1614.81	1382.65	1736.36	1437.77	1395.53	1249.21	1294.41	1267.81	2404.23	2438.27	2033.99	2386.89	1962.63	1328.74	2596.69	2691.12	2505.79	2842.31	2509.44	2780.68	2203.59	3307.71	1842.27	2357.05	2128.75	2496.98	1935.37	1777.57	1437.25	1611.41	1726.44	1378.33	2208.98	1445.36	1813.51	2040.82	1777.14	2025.73	2048.57	1599.74
	GSCOCG00030761001	Cc06_g15890	8958.24	11400.6	11470.4	7890.61	5211.11	7702	2342.1	1978.62	2115.81	1978.27	1418.63	1262.93	1462.26	1514.22	1600.11	3569.02	3841.3	4373.18	4952.06	4050.33	2301.03	7532	9163.14	7617.05	12996.2	11149.5	10889.8	5180.52	6310.16	3355.92	7955.52	5104.62	6798.84	1414.09	2081.83	1891.51	1284.1	1893.96	1148.49	1769.16	1285.79	1686.69	6532.05	4501.99	5987.87	1501.61	1533
	GSCOCG00040676001	Cc06_g22730	1582.74	1870.95	1403	1305.75	1530.25	1130.8	915.433	915.795	690.761	650.167	658.75	667.697	636.102	732.242	837.645	927.225	781.024	1128.43	1597.25	1079.69	952.932	1333.79	1292.54	1023.01	1640.08	1672.62	2290.14	1121.52	1613.47	1774.76	1459.65	1388.13	1766.63	1187.06	859.698	956.753	715.721	755.659	701.207	888.433	708.758	1237.3	2143.67	1518.67	1332.64	755.448	826.306
	GSCOCG00036667001	Cc07_g14000	432.774	427.099	360.236	378.147	241.749	230.932	132.923	127.953	95.6221	106.116	131.22	118.762	106.075	126.739	122.375	143.976	141.091	226.888	238.74	158.225	113.12	367.643	454.026	346.554	540.171	587.73	617.911	332.409	314.295	448.119	688.678	392.244	522.048	159.382	107.215	112.036	175.753	135.159	140.051	186.679	134.222	362.505	396.94	226.498	258.781	223.929	134.014
	GSCOCG00038263001	Cc11_g17070	770.416	742.253	824.672	690.298	410.058	666.041	169.673	147.005	143.903	354.737	237.749	354.7	239.894	255.465	308.674	468.49	624.542	686.696	632.171	399.805	190.238	657.601	957.742	884.96	1048.69	978.096	708.795	666.801	560.472	646.201	1184.95	781.855	744.415	77.5256	347.1	158.5	575.691	461.609	280.355	702.896	261.817	1318.19	503.886	600.023	644.045	547.979	219.591
	GSCOCG00014307001	Cc02_g17790	21123.7	14300.1	21860.1	15215	25892.9	18694.8	1976.81	1719.54	2484.34	2963.04	5529.85	2376.33	5209.91	6479.85	6603.74	2967.03	6426.85	4872.14	6356.76	4376.43	8527.88	13109.8	14726.4	18223.1	26021.8	18497.7	14740.9	14704.1	6512.98	16709.6	32154.1	26857.3	24664.1	3570.03	3121.22	2200.21	2979.68	2470.25	2873.57	13681.9	3474.39	15005.4	12939.9	18560.3	15071.6	10420.3	2621.06
	GSCOCG00023539001	Cc06_g02760	267.447	413.617	313.505	252.098	212.118	145.633	116.751	143.808	122.524	167.304	224.163	202.549	137.517	154.755	134.143	457.098	194.043	444.745	515.2	234.152	194.479	297.541	425.896	353.289	371.383	388.242	492.785	339.318	382.012	285.11	389.194	262.708	293.461	114.179	152.123	124.262	233.623	183.782	119.505	401.551	147.637	307.578	279.997	160.39	220.512	242.517	198.771
	GSCOCG00040028001	Cc07_g06970	1125.1	1902.79	1401.06	1022.14	1184.43	855.757	674.414	524.551	670.563	816.563	683.358	484.978	752.043	772.144	807.95	953.722	929.934	1002.94	1104.76	796.421	1021.83	997.212	1164.1	1044	1347.13	1491.42	1568.09	923.255	1373.26	958.163	1023.91	843.578	1089.69	587.279	625.879	627.79	899.901	950.231	664.477	606.857	839.138	579.205	1105.64	821.734	794.685	549.054	774.389
	GSCOCG00027660001	Cc02_g39830	1920.45	4163.08	2394.16	2495.31	2196.32	851.891	520.962	495.987	592.224	843.29	1226.44	1004.36	1246.98	1176.75	1274.42	3955.07	1977.02	2250.84	1759.48	1455.97	2013.49	2000.5	2214.71	3311.35	3761.4	3780.82	2145.78	3887.37	2762	3806.85	1792.68	1330.16	2879.02	1586.05	1138.43	1098.77	2902.82	2759.91	1118.32	2583.35	1267.22	2904.02	2341.43	3239.9	2694.79	2712.14	1360.71
	GSCOCG00032474001	Cc11_g11210	2313.47	2098.34	2383.46	1702.58	2467.02	2183.05	1067.85	1230.93	979.717	978.129	937.561	884.268	1037.61	1053.55	1204.08	992.571	1418.53	1132.45	1714.22	1131.01	1331.35	1593.35	1368.19	1661.91	2652.79	1836.55	2247.36	1795.23	1584.29	1980.28	2651.11	2155.36	2124.95	1596.08	1503.94	898.307	767.296	884.288	704.529	1121.97	823.827	1297.22	1560.45	1955.3	1647.75	1090.85	949.828
	GSCOCG00039817001	Cc07_g05450	1464.95	1830.85	1686.34	1817.81	1474.89	1037.83	566.343	436.784	639.139	376.722	314.315	361.777	575.649	553.721	547.356	935.598	603.055	813.195	718.862	699.141	1090.73	1094.74	1056.53	926.757	1744.59	1588.49	1701.76	1014	2015.99	1219.23	1532.06	1212.67	1441.56	929.047	590.156	762.917	524.159	482.174	549.911	516.218	525.817	334.54	1404.55	1206.25	1051.26	391.151	515.801
	GSCOCG00036772001	Cc07_g13200	363.678	345.414	355.375	383.073	204.565	239.562	215.069	207.269	168.191	218.017	118.37	212.189	171.098	194.583	226.428	357.723	297.709	244.964	257.533	266.195	352.423	405.751	430.872	359.117	482.427	386.102	511.217	225.87	437.237	435.15	476.755	291.766	320.165	313.435	254.236	255.299	228.387	245.368	143.59	297.929	265.401	213.706	352.523	252.565	294.665	261.114	324.666
	GSCOCG00041083001	Cc09_g10150	1541.96	1670.56	1604.55	1222.04	1499.7	1233.34	789.01	850.241	888.428	1051.75	1055.11	922.015	977.807	1056.4	1053.35	1082.05	1011.2	1159.56	1157.56	1103.2	1408.62	1321.56	1397.9	1242.41	1759.82	1591.72	1391.65	1135.33	1408.04	1064.63	842.302	942.766	1202.66	752.625	739.215	910.184	1120.93	1009.72	968.189	973.555	941.481	1073.53	1124.39	1110.82	1035.86	838.009	879.685
	GSCOCG00021219001	Cc05_g12220	1135.16	913.836	870.422	613.472	963.194	1125.09	567.438	620.755	576.695	568.877	980.474	574.304	675.704	857.597	911.974	781.541	764.837	703.766	1236.83	1118.15	1068.76	1039.93	1006.74	837.161	952.879	975.939	803.145	1076.15	859.573	1272.99	744.957	584.628	853.408	323.824	457.411	527.988	497.88	845.343	683.453	654.876	792.045	704.034	896.535	1136.71	785.268	648.135	1026.63
	GSCOCG00005048001	Cc01_g20880	1669.93	1460.39	1318.29	2700.13	1894.12	1505.49	409.632	350.06	464.046	562.239	405.438	328.51	975.726	791.031	672.896	800.589	668.113	805.163	676.408	873.337	808.729	1433.51	1443.38	1102.55	1998.33	1900.14	1940.85	1270.47	2114.05	961.83	1386.13	1580.44	1357.8	323.672	451.274	307.228	67.4392	291.848	361.052	499.9	761.919	417.427	1252.23	1256.96	1144.21	513.97	844.713
	GSCOCG00039207001	Cc02_g06650	833.922	1254.91	1050.55	859.665	999.554	708.175	696.044	665.182	691.99	469.45	617.795	451.32	577.801	661.547	723.134	887.54	720.305	803.156	1078.35	791.068	869.101	889.933	886.212	801.185	1074.87	1024.5	1380.44	654.952	1267.27	1002.63	624.995	873.728	981.678	960.36	604.449	724.753	389.459	566.438	445.549	567.556	584.54	646.114	996.493	963.105	832.651	491.26	647.869
	GSCOCG00026281001	Cc03_g05320	2643.22	4193.98	2588.89	2399.8	1612.73	665.975	907.886	842.85	982.372	588.962	868.377	588.224	992.655	1343.44	1496.93	2208.15	740.703	1994.84	2019.88	1656.92	1605.67	2350.88	2285.58	1614.91	2996.97	2494.37	3969.81	1703.49	2780.41	2653.33	2793.87	2442.22	3568.85	839.508	584.033	1111.99	955.699	1059.43	952.071	980.104	1115.41	913.746	3361.78	2080.25	1547.64	730.7	1458.23
	GSCOCG00023512001	Cc06_g02550	727.357	684.048	743.858	684.379	830.308	840.448	365.333	484.308	321.993	403.479	538.535	354.995	285.443	341.58	437.704	464.466	448.295	393.547	472.649	354.945	586.502	659.971	580.084	864.939	835.258	779.683	695.242	696.393	569.177	664.716	615.238	791.386	656.694	632.441	430.871	333.27	483.083	381.629	328.347	457.279	257.7	494.323	634.623	584.776	674.535	360.169	284.458
	GSCOCG00017833001	Cc09_g01280	205.1	245.711	219.065	262.928	199.677	203.151	171.85	166.035	163.794	157.784	122.075	104.963	136.724	155.4	167.825	283.181	285.783	186.736	204.724	195.627	184.531	290.003	297.295	318.154	299.454	246.971	244.043	257.445	322.507	232.341	198.973	244.428	233.697	256.296	203.182	150.372	120.009	179.403	117.658	201.87	162.075	134.814	221.754	204.689	197.818	149.655	184.835
	GSCOCG00041509001	Cc06_g12660	2739.51	3374.4	3325.94	3638.57	2669.13	2168.64	864.666	959.16	951.103	673.148	392.642	515.479	1729.99	1459.57	1501.35	1279.94	1278.17	1082.25	1044.33	1252.85	1776.14	1808.84	1833.83	1263.27	3721.12	2827.59	3439.06	2154.27	2732.51	1912.64	2124.6	2173.49	2345.85	671.513	885.212	915.667	565.245	697.316	1139.47	1125.26	1648.87	684.06	3148.02	2500.16	2098.44	1464.45	1187.23
	GSCOCG00011475001	Cc01_g05150	211.914	270.661	250.224	216.641	221.22	167.685	124.324	146.994	156.552	157.802	92.891	91.0106	114.299	129.498	138.87	170.506	183.93	191.753	170.775	172.084	104.743	185.682	200.594	221.89	226.53	206.004	274.559	324.526	256.236	265.684	242.183	229.939	204.569	104.297	160.29	137.846	43.2192	145.858	114.032	119.004	139.408	159.781	225.042	261.517	256.54	134.168	139.104
	GSCOCG00038270001	Cc11_g17130	398.829	330.937	550.122	334.81	317.772	241.473	92.9496	95.1725	81.2862	160.612	337.308	63.4133	157.563	235.264	255.408	582.203	384.104	239.947	216.038	171.076	262.659	315.807	336.191	500.776	552.049	469.076	189.09	640.183	341.105	342.496	316.814	298.987	396.173	227.865	189.909	154.41	122.116	247.415	61.8727	212.817	123.314	257.648	163.712	275.251	286.603	257.987	93.0803
	GSCOCG00042386001	Cc04_g15960	1401.53	2137.05	1901.51	1125.55	958.204	840.426	631.182	464.279	652.007	472.318	504.76	580.988	432.76	505.437	550.758	1018.3	832.351	1223.81	1376.48	1077.53	858.128	1662.61	1632.39	1659.37	2592.92	2333.66	2343.01	816.716	2695.18	1094.23	837.949	741.915	967.741	515.974	425.771	608.538	515.722	508.081	341.316	413.665	452.703	440.396	1481.14	877.193	739.904	357.096	572.175
	GSCOCG00021590001	Cc05_g09400	1148.73	790.575	826.608	816.335	862.475	887.402	678.747	714.867	566.845	581.322	776.352	465.393	552.328	740.692	803.442	908.31	494.377	753.962	1043.45	863.737	709.651	1058.26	951.178	698.145	1019.32	1044.97	1011.52	755.569	1124.19	818.374	1268.22	913.747	875.213	557.287	461.505	626.314	474.707	495.149	649.383	712.704	757.588	692.051	805.543	720.16	796.246	800.86	903.591
	GSCOCG00035787001	Cc04_g16770	1044.55	988.73	832.449	746.424	679.231	678.481	333.989	421.924	310.554	268.67	285.194	252.914	303.479	310.09	335.57	390.745	307.043	500.966	698.201	515.232	186.865	790.942	855.933	740.066	1057.42	995.367	971.069	1075.18	602.516	622.09	676.847	712.783	659.227	276.67	293.035	388.779	116.879	241.026	208.937	260.873	238.456	346.525	733.16	637.122	756.253	156.896	305.126
	GSCOCG00017913001	Cc09_g00700	2438.13	2538.3	2920.91	2110.28	1249.46	1566.84	681.999	748.709	639.398	1367.28	999.477	1338.1	1601.43	1364.39	1219.68	2260.18	1538.13	2517.89	1400.04	1466.61	1004.1	2003.62	2281.22	2194.36	3323.61	2597.87	2334.5	3094.31	2319.15	2195.01	1592.64	1739	1671.47	1003.19	868.878	648.481	2398.66	1670.26	1344.75	2557.19	2138.29	2831.12	1356.98	1303.19	1320.81	2053.73	1736.11
	GSCOCG00007624001	Cc00_g19350	410.14	469.482	363.156	504.19	397.813	261.586	237.779	260.134	196.673	254.358	187.673	162.246	290.78	299.608	303.295	376.707	277.104	408.604	439.656	441.458	233.912	431.673	432.318	331.462	433.441	354.838	562.629	340.304	288.153	378.665	468.151	360.726	449.6	138.522	222.57	185.619	355.744	390.228	227.209	326.374	298.903	524.282	451.11	332.546	376.399	382.88	350.561
	GSCOCG00005050001	Cc01_g20860	791.947	1007.76	635.769	643.033	636.416	312.369	403.154	431.463	407.259	384.356	359.868	488.725	426.826	483.778	439.452	871.129	310.387	656.579	859.478	780.343	541	878.552	908.658	613.582	851.641	1019.08	1073.98	747.678	1146.03	692.448	584.958	534.991	779.701	514.245	321.629	375.397	571.498	486.481	378.247	320.96	520.73	674.077	809.877	546.426	596.962	348.84	540.518
	GSCOCG00041419001	Cc06_g13280	914.353	1211.76	1198.55	656.809	766.778	656.438	526.354	478.008	529.651	382.442	426.414	437.184	378.218	436.168	411.186	676.39	710.959	596.344	887.785	612.554	692.924	999.597	890.507	832.156	1349.28	1291.92	1178.29	538.559	931.769	760.996	536.34	767.24	899.095	691.106	555.434	546.004	332.621	416.203	427.653	414.746	425.821	403.446	891.476	594.112	623.631	350.903	529.974
	GSCOCG00032378001	Cc11_g11950	1390.19	2396.49	1248.18	1663.21	1354.41	748.403	400.96	298.244	363.078	145.324	180.441	130.072	332.544	425.641	477.772	615.965	439.643	704.767	1028.42	453.296	417.648	1296.54	1148.9	889.042	1980.94	2199.94	2759.74	1128.43	1585.98	1194.25	1439.1	1273.18	1673.91	117.433	314.468	437.62	46.3864	199.936	206.912	182.314	374.868	113.842	1811.13	1486.29	1309.72	243.582	427.376
	GSCOCG00011631001	Cc00_g12580	40.7879	44.6504	33.0921	14.7613	28.181	19.1565	7.59829	7.42732	13.9496	4.78561	5.49552	1.62974	17.3244	14.7413	7.62335	17.4274	9.30464	18.0697	31.1481	21.4132	27.6829	31.9606	26.5859	36.0388	27.2719	42.0257	34.3514	34.5112	67.6289	68.5381	75.6077	38.8645	44.5719	16.7605	6.14227	10.9611	25.2055	13.0089	10.0851	24.9655	15.9886	0.997081	42.7871	20.4349	34.1806	8.27485	17.8242
	GSCOCG00004952001	Cc01_g21670	1032.15	1409.92	896.705	560.307	845.361	313.324	371.788	331.01	327.558	457.019	549.431	518.231	619.655	718.246	810.663	681.34	448.167	947.72	1227.45	833.811	547.672	1202.13	1260.89	647.021	1408.09	1157.16	1623.21	505.017	1195.4	1020.24	994.638	502.384	647.835	53.3501	197.051	290.132	466.302	582.709	800.384	487.923	709.736	729	773.076	870.462	411.364	611.996	730.13
	GSCOCG00026642001	Cc03_g07780	532.51	662.271	483.886	716.884	728.003	469.546	297.24	396.532	250.829	235.22	233.273	153.921	236.84	289.775	376.531	390.785	332.757	371.459	589.723	245.923	276.738	487.93	515.977	532.478	723.079	535.999	658.389	439.936	332.473	335.112	473.547	387.303	377.299	158.492	277.7	203.418	309.431	301.606	223.852	283.757	204.836	299.589	497.587	536.921	503.701	310.616	192.363
	GSCOCG00027924001	Cc02_g37960	1075.17	1173.98	901.576	784.84	554.599	396.709	498.255	442.057	522.493	488.579	530.292	481.97	835.013	914.289	901.36	1081.24	894.82	1150.52	918.894	915.038	790.223	1302.63	1159.01	875.642	1209.9	1149.59	1427.06	886.759	1352.95	880.391	828.177	484.236	787.397	293.829	365.522	429.752	633.614	589.186	558.133	554.472	732.44	592.187	755.997	511.054	585.491	537.711	945.168
	GSCOCG00024768001	Cc10_g02630	2664.73	2938.94	3426.23	1168.86	1633.33	2300.95	613.902	561.552	627.883	712.323	860.173	476.627	491.755	644.734	805.501	793.06	995.001	939.692	1406.64	861.654	1709.85	1995.29	2243.04	1650.1	3773.38	3083.14	2672.89	1240.88	1164.65	1231.3	1350.45	1384.45	1440.29	525.98	618.725	481.883	326.304	497.229	315.475	655.924	552.607	573.214	1481.6	1187.9	1282.85	602.702	536.023
	GSCOCG00024622001	Cc10_g01500	963.072	1433.32	1145.97	1173.8	1061.42	684.206	720.913	802.644	720.517	712.312	766.268	789.189	761.049	707.706	765.174	1189.74	949.59	1009.97	1378.37	937.519	972.265	1040.64	973.462	1136.97	1082.5	1193.78	1223.59	1214.24	1203.13	1359.07	965.541	792.791	1319.45	1088.74	862.757	850.344	817.824	1044.27	797.791	1048.83	802.866	955.689	1068.84	955.479	883.922	926.752	771.402
	GSCOCG00021978001	Cc04_g02940	1203.25	1987.5	1162.51	671.572	1497.47	572.076	442.052	454.726	397.358	185.438	699.052	239.217	492.423	863.215	1054.26	352.66	283.092	450.769	960.395	507.841	1464.14	880.851	894.228	578.408	1089.05	1355.54	1445.46	675.667	763.721	1435.99	1087.68	895.585	952.614	154.361	266.485	379.025	71.6476	200.029	421.602	276.164	501.65	173.76	1187.58	1350.66	1013.26	382.886	437.094
	GSCOCG00021281001	Cc05_g11700	2041.6	1935.79	2597.67	1203.33	1924.92	743.61	740.395	1226.66	737.75	515.362	526.657	392.709	543.327	751.865	908.791	656.497	644.183	730.871	2032.18	1134.22	1240.71	1330	1404.48	842.123	2071.25	1725.44	1336.53	1041.63	871.203	1262.81	1665.05	1273.18	1484.76	602.78	460.484	548.637	545.22	647.54	562.925	961.521	601.231	1052.56	1234.08	1965.92	1558.38	917.458	674.402
	GSCOCG00034802001	Cc10_g05470	578.986	731.007	679.598	773.022	614.067	355.495	289.665	270.737	316.032	218.943	237.802	255.575	202.485	252.038	263.891	353.53	314.806	321.263	404.749	332.461	291.037	510.061	545.643	410.164	724.22	717.16	975.829	487.269	605.552	746.221	588.207	585.794	796.226	332.054	262.409	346.578	75.8487	284.195	170.557	468.147	235.873	353.515	871.524	634.061	640.715	308.57	257.075
	GSCOCG00004931001	Cc01_g21850	1050.28	1150.47	1245.28	1013.28	1053.96	1011.98	849.498	758.24	676.456	856.682	1134.41	903.833	634.621	753.989	757.306	958.69	947.906	992.901	1055.67	817.815	1529.51	1117.51	1229.02	1164.57	1157.64	1288.68	1347.41	916.347	1503.93	1269.26	1069.33	1127.88	1111.35	1064.44	737.177	799.838	1117.73	763.25	587.397	976.776	710.485	745.976	1087.36	975.505	965.538	907.155	895.093
	GSCOCG00041503001	Cc06_g12710	4657.6	6080.55	6309.17	5088.08	3829.51	5277.46	1555.29	1593.67	1519.25	1904.64	1539.81	1475.17	1925.1	1781.65	1644.09	1883.37	3092.82	2306.06	2532.14	1852.57	2949.76	3771.38	3520.29	3390.73	6592.83	5126.72	5856.84	3466.18	3151.33	2962.5	3835.06	3382.48	3796.32	2646.48	2383.03	1554.72	1630.34	1336.21	1195.03	2008.17	1605.83	1523.91	3459.28	2691.06	3067.2	1598.62	1636.29
	GSCOCG00024109001	Cc01_g10260	2137.94	3604.38	2228.64	826.179	1414.03	602.743	82.135	64.534	83.9468	69.7889	86.5891	64.4008	145.709	147.636	184.328	285.562	295.971	387.521	822.743	372.056	389.99	1443.4	1428.21	1169.54	2580.97	2499.74	3253.85	881.82	1923	1447	1515.88	1458.32	1840.29	153.549	90.8803	88.9064	91.5509	67.0579	74.0854	44.8459	168.391	38.945	1342.5	860.166	574.757	61.9615	262.057
	GSCOCG00038857001	Cc05_g14140	41795.4	36562.4	53218	45512.1	30843.1	17040.7	11350.6	8699.1	12982	16274.4	10097.3	11683	30420.7	24564.6	20332	30142.2	21311.1	39692.9	25599.7	26987.3	18029.4	35952.1	39566.6	18995.7	31085.8	35098.5	36268.9	25646.1	33661.6	20599.7	41613.7	39725	50115.4	11860.8	8136.43	13542.1	18121.2	14044.1	12623.4	26896.8	19387.9	24503.4	22375.4	25417.7	23972.6	24162.8	16616.7
	GSCOCG00042795001	Cc02_g35780	2474.3	2231.45	1699.95	1718.35	2137.81	772.354	974.903	921.108	1143.21	702.751	758.07	757.082	1033.89	1118.02	1056.61	2206.53	1206.2	1269.99	2036.84	2379.5	1566.19	2354.75	1926.85	1465.88	2349.02	2314.26	3286.91	1773.52	3199.57	1750.62	1505.07	1506.72	1892.36	1066.16	981.196	1286.83	485.245	629.183	765.133	600.339	1183.6	599.177	2453.13	1637.13	1264.41	766.822	1637.44
	GSCOCG00017715001	Cc09_g02130	931.184	645.469	561.773	716.884	640.451	574.017	376.122	345.818	373.048	264.817	511.234	333.966	446.225	508.231	555.359	409.688	508.996	753.959	973.675	492.845	532.631	781.029	793.803	850.63	769.951	848.697	859.455	650.036	409.333	626.774	1208.7	578.624	678.369	206.83	209.315	298.672	430.463	366.487	305.825	1227.74	598.717	716.017	596.035	552.387	530.382	715.179	445.266
	GSCOCG00035481001	Cc08_g15490	1446.83	2080.37	1627.91	1943.85	2218.58	1605.16	877.645	1111.43	979.62	1076.63	696.978	803.264	1388.33	1258.69	1184.19	1443.9	1070.2	1314.16	1406.63	1649.4	1228.97	1694.69	1405.77	1244.05	1846.98	1532.44	2456.86	1256.65	2106.71	1275.7	1567.76	1546.61	1558.43	940.734	1092.47	903.557	751.531	887.57	1196.02	1110.01	1551.33	1313.2	1632.65	1687.68	1357.19	985.604	1425
	GSCOCG00035035001	Cc05_g04910	293.439	318.279	256.057	152.629	253.627	79.4913	103.774	118.434	105.432	99.4736	58.2648	61.6352	129.355	116.861	117.056	66.0503	129.201	163.64	238.698	204.186	193.746	255.014	222.171	279.664	295.13	281.477	313.855	180.512	166.282	135.131	220.488	129.59	118.294	41.6962	80.6495	73.6184	24.2618	40.0278	73.1336	11.0325	73.4789	21.9687	198.404	172.251	107.159	45.4366	127.774
	GSCOCG00032846001	Cc11_g08640	283.24	269.065	279.432	359.447	126.917	197.396	80.0234	93.0748	126.473	99.4307	106.604	103.396	147.233	156.105	155.257	181.217	218.137	274.075	199.091	175.302	107.248	289.926	334.078	428.739	456.234	358.03	242.939	353.135	203.837	293.475	278.997	387.207	369.573	47.4566	118.416	83.2792	300.981	206.507	170.852	95.0366	152.009	205.719	172.765	219.968	227.887	118.699	158.132
	GSCOCG00032838001	Cc11_g08700	687.702	675.005	664.99	316.105	230.212	225.188	64.8906	69.8178	106.48	96.6464	31.8026	39.3968	107.551	134.446	131.606	339.581	267.791	147.584	203.777	251.169	145.019	647.163	544.101	479.662	920.161	527.394	758.924	446.835	586.209	267.482	221.647	179.202	238.72	67.193	92.9064	84.613	69.4505	77.7837	31.1918	40.4461	59.6404	68.9061	184.875	209.105	159.989	71.2337	99.0315
	GSCOCG00035660001	Cc08_g16850	1171.49	1116.41	1369.91	1596.25	963.085	993.755	614.979	570.007	589.492	580.371	628.701	532.3	407.44	396.216	380.886	635.736	894.924	810.183	893.429	729.062	802.842	902.747	1095.47	1317.02	1331.84	1289.75	969.926	1308.95	802.899	1120.21	1343.92	998.479	1154.55	1101.29	681.021	578.908	869.353	741.601	474.874	1236.53	640.687	1159.41	1421.6	1210.97	1345.47	690.422	436.783
	GSCOCG00032681001	Cc11_g09720	1972.45	1637.96	2038.8	1102.89	939.163	1284.16	975.972	800.562	1084.82	872.95	809.076	900.931	705.006	622.991	657.243	1292.35	1349.18	1148.51	1602.89	1346.91	1085.49	1809.56	1824.41	1531.23	1841.5	1767.48	1394.12	1201.42	1756.63	1299.79	1886.71	1830.98	1605.49	966.458	1311.99	963.634	1069.35	1078.88	769.002	1334.78	776.755	1472.98	1417.3	1695.49	2012.1	1426.24	702.351
	GSCOCG00039410001	Cc07_g02260	304.795	407.57	267.736	316.111	191.395	183.973	183.727	168.15	156.731	173.052	124.755	248.293	224.305	192.436	209.856	380.079	255.724	316.243	399.08	409.395	254.076	398.918	469.954	271.976	399.723	435.709	724.378	299.852	433.469	570.34	235.672	177.963	179.167	195.289	218.491	169.371	73.7463	241.021	242.39	359.07	353.596	306.579	436.848	197.403	273.931	266.276	326.037
	GSCOCG00040230001	Cc07_g08530	4240.63	5658.88	3507.02	3455.41	2537.08	2010.52	605.273	492.837	855.39	354.717	430.087	335.367	825.25	1006.72	1002.72	1572.27	1155.77	1131.45	1682.12	1676.14	1413.54	2925.65	2804.46	1982.45	5243.58	4736.33	5862.91	1979.67	4350.49	2644.02	4621.07	2517.34	4847.84	245.682	682.022	720.317	509.443	679.963	585.396	341.689	693.056	471.353	4442.96	2354.23	2115.75	511.913	830.532
	GSCOCG00012406001	Cc01_g00280	1637.12	1791.52	1617.21	1693.74	1110.85	1009.08	944.632	980.309	887.119	644.408	952.171	902.29	587.552	623.73	672.443	1721.27	1112.95	1498.89	1944.43	1328.76	1228.95	1507.29	1645.43	1502.79	1974.4	1991.82	2503.51	1392.77	2837.81	2774.62	1751.54	1062.7	1775.51	1285.4	708.598	1277.27	658.881	686.468	596.753	1075.01	828.08	842.844	1836.99	1008.06	1081.74	802.925	931.005
	GSCOCG00017963001	Cc09_g00320	351.267	444.513	421.585	240.274	202.152	231.912	201.061	215.745	270.364	278.246	261.504	199.956	344.654	329.71	309.812	420.646	277.962	355.396	393.412	365.595	340.565	421.797	370.903	340.698	377.919	444.298	463.418	320.568	520.781	409.189	428.099	220.423	322.63	221.009	213.397	270.111	248.418	349.149	278.313	288.167	355.297	333.542	360.268	271.004	313.639	328.186	312.613
	GSCOCG00041824001	Cc06_g10150	2308.99	3224.06	2458.42	2206.77	2090.62	1559.16	1225.65	1189.71	1392.41	1606.32	1152.56	1345.18	2017.02	1987.48	1871.1	2401.74	2149.04	2462.67	2319.86	2047.11	2672.04	2771.09	2769.11	1984.13	2979.54	2561.22	3495.38	1850.46	3663.58	2074.65	2089.97	1708.83	1897.55	1064.82	1264.01	1337.39	1099.91	1377.27	1509.79	1255.17	2273.79	1006.62	1978.97	1492.51	1418	1311.73	2311.8
	GSCOCG00024258001	Cc01_g11310	533.639	602.494	523.811	573.116	396.071	500.24	326.416	322.55	354.498	289.72	192.192	286.262	302.719	330.426	332.915	489.306	423.449	455.791	582.124	423.332	375.757	614.407	575.91	445.319	646.881	502.581	810.295	302.809	671.892	514.739	341.7	371.579	495.201	261.045	346.119	357.49	127.412	260.517	308.28	283.776	318.353	250.656	666.511	348.133	490.41	293.119	403.273
	GSCOCG00020150001	Cc02_g02820	1595.15	1443.02	1217.03	1110.77	1266.97	849.044	656.057	685.264	619.443	820.379	546.631	752.85	850.764	830.257	803.285	762.436	785.334	1013.98	1306.63	1546.77	1018.37	1437.43	1357.57	650.351	1303.59	1665.04	1869.65	855.196	1102.33	916.516	782.807	833.797	767.185	366.534	587.067	435.436	490.481	557.808	434.403	624.344	1008.81	743.979	913.414	898.554	923.604	818.403	943.667
	GSCOCG00024714001	Cc10_g02160	435.065	453.544	429.37	162.469	330.342	179.182	121.046	126.891	95.5934	184.538	137.533	196.847	161.422	154.616	200.124	644.299	363.525	321.265	332.039	580.419	516.803	509.988	531.821	619.583	360.478	394.689	372.742	975.541	1042.77	765.589	126.561	119.976	280.288	261.97	123.562	226.477	134.747	175.12	172.006	326.349	313.236	377.483	224.78	181.727	203.41	248.739	361.912
	GSCOCG00040049001	Cc07_g07120	4727.83	6079.83	5504.94	5348.05	4975.18	4328.7	2676.08	2742.12	2490.32	2116.89	2091.08	1881.61	1816.61	1920.96	2031.73	3270.22	2510.9	3431.48	4007.66	3934.87	2764.18	4451.94	4209.47	4396.27	6880.34	5800.7	6209.95	3681.2	7106.82	4259.52	6580.24	5146.93	6118.06	4949.49	3128.38	2930.3	2200.83	2653.97	1892.95	2980.64	1715.74	3491.21	6256.43	6370.86	4608.79	2314.84	2139.4
	GSCOCG00005062001	Cc01_g20770	528.001	697.031	569.572	476.609	465.505	380.434	343.687	329.942	279.224	370.965	428.235	456.7	328.903	326.879	361.893	591.13	392.574	696.735	704.762	498.17	529.32	607.509	640.899	484.677	581.557	680.46	649.813	439.925	589.708	477.691	689.764	473.261	473.856	434.477	294.06	327.63	495.716	415.134	334.807	647.166	411.446	539.26	374.394	400.038	408.564	424.152	363.929
	GSCOCG00014196001	Cc02_g16940	857.633	723.315	870.433	521.903	555.462	519.402	33.5232	27.528	46.7289	26.7828	22.7683	19.7045	28.9315	46.1656	66.099	46.2629	46.9742	85.3314	56.5532	112.209	105.753	367.694	428.07	275.345	582.637	724.65	526.07	359.039	589.826	376.763	371.963	367.964	497.758	30.1963	37.7824	54.3381	69.4382	51.9085	43.7422	83.8744	26.7183	32.9538	300.718	501.26	406.724	33.0193	11.5895
	GSCOCG00036846001	Cc07_g12660	8410.99	9659.82	7481.41	6722.74	4758.07	3871.57	4365.4	4328.39	4726.99	4248.1	5297.41	4704.51	6175.85	6789.95	7060.99	7611.71	5030.38	9442.09	10784.3	8413.89	5929.45	9969.73	9694.99	6770.55	10099.5	9512.54	11528.5	5445.85	8624.96	7693.31	10191.5	6715.36	10070.5	1438.55	2633.18	4093.75	4781.63	5109.12	7017.17	6541.96	6762.78	6984.42	9179.43	5546.6	5460.12	6447.08	8545.33
	GSCOCG00017583001	Cc09_g03160	835.006	1023.58	774.031	596.747	545.545	471.476	365.272	239.028	284.836	223.71	383.666	244.608	223.325	334.624	423.285	919.83	929.991	640.519	808.56	623.208	351.35	1235.46	1252.01	1712.21	1352.53	1254.17	1042.24	1127.45	985.347	735.956	217.389	303.79	427.797	205.54	245.05	396.783	479.9	366.473	185.596	294.619	199.835	184.746	499.053	506.16	454.4	212.616	295.152
	GSCOCG00030291001	Cc08_g13890	1224.79	1622.94	1865.5	1168.87	1327.2	1018.67	371.829	425.123	472.611	256.229	388.22	220.949	506.062	516.589	604.055	270.567	599.019	393.547	356.55	322.912	1285.66	762.717	875.385	915.106	1656.35	1612.18	1022.69	693.425	1047.19	870.235	1072.56	941.568	1046.57	377.659	387.98	301.772	418.866	301.634	238.405	655.853	305.577	449.383	839.706	1348.84	844.18	439.623	236.542
	GSCOCG00040372001	Cc06_g17810	597.081	695.499	548.148	723.771	780.781	742.691	138.35	166.005	109.87	75.4886	279.972	50.8173	165.886	191.122	194.77	148.904	147.049	305.194	366.102	223.445	192.003	382.093	468.431	396.813	724.185	614.711	711.103	509.967	311.283	536.06	781.705	693.462	679.561	88.5726	117.413	115.963	139.995	175.098	122.492	250.94	113.237	176.757	762.487	964.341	587.786	185.755	127.001
	GSCOCG00029878001	Cc02_g07890	17488.2	35627.8	15555.8	11528.2	12660.1	6135.1	4621.54	4221.59	5156.92	2338.7	3240.1	1824.52	4033.87	5457.02	6605.85	5548.46	6248.7	11429.9	14207	8505.85	9489.95	16723	15312.5	10993.5	27327.6	22146	38163	10971.6	11523.4	15572.7	17069.1	14548.7	16733.5	2815.15	3329.51	5307.12	3216.51	3644.22	2343.32	3264.45	4388.5	3184.63	19680.9	13266.7	10849.6	3197.24	5881.17
	GSCOCG00022634001	Cc04_g07940	1157.89	1210.2	1204.39	1106.84	888.84	965.019	830.053	854.457	640.923	928.427	725.25	663.656	502.283	590.145	648.14	1047.3	1011.23	923.63	1352.9	936.446	906.814	1286.55	1379.88	1110.94	1422.25	1512.98	1371.99	1058.39	1665.91	1124.8	1493.14	1263.47	1305.71	1269.71	1026.12	903.623	782.019	725.4	686.778	1035.73	654.149	1096.5	1438.45	1063.36	1290.35	948.422	656.78
	GSCOCG00025406001	Cc08_g07640	1555.6	1862.54	2191.67	1251.59	1336.24	1205.55	836.566	850.25	1003.68	875.821	937.584	732.096	1158.8	1052.15	1071.73	1352.77	1273.85	1429.62	1412.31	1245.36	1165.23	1459.42	1364.69	1083.29	1875.26	1558.31	1825.58	1401.66	1466.79	1234.05	1738.59	1302.27	1929.19	804.06	1058.78	1097.18	648.377	914.541	712.507	1018.24	697.876	747.974	1398.41	1172.45	1119.57	724.493	769.311
	GSCOCG00041676001	Cc06_g11280	490.6	591.928	508.233	312.169	252.566	151.376	136.199	160.729	133.942	201.748	194.071	173.321	266.139	245.658	267.777	866.211	247.916	589.315	659.51	503.477	226.318	530.746	523.359	215.815	350.742	539.208	761.166	562.235	853.308	719.333	368.675	254.265	360.663	180.701	69.4525	162.27	147.409	371.803	266.959	729.004	376.973	592.188	395.684	297.154	338.368	431.38	366.006
	GSCOCG00014281001	Cc02_g17610	1018.52	1080.22	923	747.404	718.002	874.953	538.258	598.546	552.49	636.794	557.605	537.873	641.427	621.621	636.199	947.88	1336.41	950.737	812.278	942.815	726.454	1141.14	1060.79	1205.62	1005.18	882.169	1379.16	1127.45	954.083	846.14	823.833	520.489	599.559	591.566	789.226	494.249	652.562	705.913	518.094	850.175	691.204	597.18	632.994	495.656	645.976	684.245	806.618
	GSCOCG00020030001	Cc02_g01920	1194.14	1404.56	1018.41	760.206	1083.01	532.789	430.166	414.552	427.167	436.006	426.427	318.688	463.475	494.253	466.433	789.94	439.636	583.292	997.215	928.927	632.443	1258.51	1167.74	653.723	1155.49	1215.39	1957.8	833.494	1204.77	897.067	485.476	481.682	528.343	346.364	331.831	356.198	303.145	386.999	332.952	254.368	497.371	312.571	811.374	506.479	593.13	302.404	481.44
	GSCOCG00039468001	Cc07_g02660	2285.15	2553.52	1921.95	1359.9	1361.75	1912.82	1527.16	1261.62	1291.47	1174.12	1127.97	1467.91	1129.48	1405.72	1652.21	1776.63	1865.03	2073.14	3069.96	1621.67	1451.23	2607.36	2701.96	2329.12	3179.9	2570.93	3230.61	1337.54	2274.35	1905.27	2327.87	2386.48	2608.76	1935.32	1480.47	1546.34	990.445	1223.75	1228.49	1344.64	1377.4	1486.96	2117.73	1703.3	1843.44	1329.26	1810.06
	GSCOCG00007786001	Cc00_g17700	10976	15402.5	11458.7	7033.91	5754.32	3372.28	3071.68	2955.76	3770.08	2712.57	2131.13	2464	3726.74	3957.48	3923.91	4188.25	3812.13	7582.78	6960.58	6700.29	3253.21	9928.61	9949.76	6781.43	12643.4	10024.8	17565.4	4730.72	8211.75	9106.09	5741.24	4949.68	6695.87	1817.47	2034.88	3406.02	1470.41	2228.05	2201.28	1602.27	3366.47	1915.37	9265.74	6401.89	5255	1879.35	4639.79
	GSCOCG00029650001	Cc02_g09490	2061.99	2310.07	2225.73	1766.6	1575.59	1156.66	1323.99	1265.84	1186.12	1216.2	1370.37	1227.87	1362.14	1218.05	1313.22	2131.92	1366.19	1769.95	2425.54	2370.97	1828.79	2211.52	2259.58	1860.26	1977.67	2274.34	2488.83	1827.77	3662.79	2587.57	1872.65	1494.65	1869.56	1697.39	1225.22	1714.04	1428.26	1326.47	1166.05	1612.03	1535.29	1643.75	2531.82	1800.22	1587.27	1130.09	1645.63
	GSCOCG00010791001	Cc08_g03280	615.123	560.935	332.961	493.359	463.105	179.154	174.036	179.791	226.238	161.569	228.739	173.313	280.361	245.641	273.036	312.185	189.821	288.131	346.265	317.467	175.187	366.947	329.744	348.272	441.079	446.48	590.858	418.228	455.297	412.889	328.739	378.856	568.789	144.142	153.158	215.418	374.653	215.18	235.038	225.934	235.165	227.688	458.807	344.829	372.649	246.65	217.055
	GSCOCG00033798001	Cc10_g15930	4344.83	3958.65	4170.08	3057.58	2877.16	2402.48	2191.88	2073.79	2265.26	1776.49	2154.87	2061.7	1254.36	1534.55	1638.99	2628.66	1930.88	1942.63	2623.63	2471.5	4089.93	3711.98	3858.81	3201.5	4431.18	4263.98	4249.51	3025.25	4731.51	4174.38	4834.06	2718.21	4309.4	3045.64	2223.77	2868.66	2492.35	2185.9	1634.15	2888.94	1961.05	2439.65	4951.58	3574.12	3208.21	2046.51	2000.99
	GSCOCG00033213001	Cc03_g08180	1046.91	1628.39	1145.96	996.551	833.604	561.541	385.876	474.812	434.288	486.68	437.338	413.561	621.253	588.013	598.687	832.132	469.571	711.796	845.328	791.025	489.807	937.949	919.461	640.375	996.508	1187.34	1930.8	825.599	1498.18	1115.56	720.137	891.927	1150.56	376.346	382.881	423.032	323.152	414.045	458.112	195.457	504.132	310.574	1250.38	963.204	792.962	258.036	556.029
	GSCOCG00023989001	Cc01_g09370	148.457	182.979	160.646	115.203	159.29	188.808	92.9616	133.194	60.1778	91.8134	86.592	39.5224	95.0147	67.7561	85.5299	155.752	89.7313	119.47	196.283	96.2634	132.513	153.653	186.16	225.281	211.215	149.923	139.875	291.978	151.506	276.833	130.861	162.15	166.348	126.699	117.413	79.4036	101.058	130.78	101.483	197.372	44.3035	96.8666	132.544	132.395	144.373	102.166	72.8956
	GSCOCG00032804001	Cc11_g08970	548.436	979.093	680.565	398.796	1201.95	731.186	191.319	187.194	224.871	173.016	553.269	162.461	368.458	444.543	476.411	292.243	275.454	291.144	402.798	427.633	847.531	456.778	416.355	426.128	581.554	647.038	658.38	430.054	782.876	743.428	411.999	540.978	719.963	196.998	289.965	336.91	62.1714	215.09	247.038	215.049	379.829	163.774	723.872	786.003	523.154	185.791	395.915
	GSCOCG00017288001	Cc08_g09360	736.329	525.281	472.2	397.835	316.062	307.606	238.892	314.066	277.674	268.669	179.418	374.002	201.704	263.222	302.122	312.842	472.305	416.637	610.476	347.439	203.678	567.872	537.564	658.096	902.747	706.365	625.391	576.051	490.735	661.035	141.726	254.157	373.108	133.004	365.494	225.272	89.5228	242.075	178.47	211.721	241.976	127.823	340.634	453.721	404.816	265.227	240.255
	GSCOCG00017899001	Cc09_g00820	3332.03	4242.24	3394.09	4022.61	3477.16	2988.01	1969.23	1931.02	1831.08	1897.93	1877.86	1796.37	2911.93	2700.84	2452.02	2812.37	2660.66	2843.17	3598.24	2745.13	2176.93	3999.05	3762.83	2702.46	4429.03	4903.47	5469.35	3237.33	4097.65	2556.06	3520.37	2417.99	2285.04	1411.12	1783.69	1471.27	1890.34	2065.9	1846.16	1815.08	3366.47	1698.67	2593.81	2490.92	2557.9	2133.21	2952.52
	GSCOCG00042953001	Cc06_g04440	5083.57	6043.49	6484.42	2427.35	2392.66	2409.2	260.491	249.589	311.7	289.746	159.39	190.103	183.058	226.147	226.359	691.265	752.869	713.805	1143.52	369.943	603.961	3042.74	3464.02	3641.12	6699.54	6440.15	3900.24	2051.69	2587.29	1767.29	4654.59	3568.86	3920.84	516.876	273.643	269.089	15.8676	245.171	93.61	516.126	145.091	373.488	2423.23	4427.43	3297.19	275.543	149.374
	GSCOCG00014011001	Cc02_g15570	372.808	482.283	516.034	132.933	187.448	130.314	43.2923	80.3346	62.6742	53.5647	27.259	48.8042	106.239	78.2824	89.4334	89.2374	181.421	194.763	91.4762	161.36	106.489	208.5	220.762	281.372	671.717	227.614	187.844	151.896	214.244	223.134	174.116	234.733	226.054	20.4815	96.9527	39.8011	31.6229	57.2835	67.167	28.4915	41.8438	138.813	177.265	265.657	128.066	49.5521	66.0982
	GSCOCG00017712001	Cc09_g02150	1927.14	1755.92	1950.19	2442.12	1551.5	2884.56	885.18	934.828	729.167	806.974	895.669	752.994	800.605	914.297	909.931	992.527	1694.88	1391.47	1672.75	921.494	875.739	1844.48	2071.17	2366.88	3177.67	2549.33	1780.39	1663.06	1011.31	1267.39	2498.69	2292.11	2612.57	990.463	1013.86	685.335	1147.23	1260.47	563.459	1748.34	664.18	1159.41	1675.96	1970.78	1873.75	1433.46	730.479
	GSCOCG00032837001	Cc11_g08710	438.445	421.78	397.238	176.278	117.142	97.7208	32.4458	23.31	50.8667	66.9657	50.1117	28.3074	48.5093	52.4533	62.5948	201.347	120.564	106.421	129.262	137.868	76.2086	343.364	365.972	243.529	395.338	396.873	514.853	286.055	302.138	208.258	155.682	124.725	144.8	51.3145	54.1109	43.7991	62.0545	49.7147	21.563	16.372	30.5438	0	109.17	83.2528	85.7485	35.1124	51.9907
	GSCOCG00040072001	Cc07_g07300	1480.78	1676.64	1438.05	308.206	745.561	334.422	169.677	126.932	173.626	112.764	544.151	227.927	470.906	553.074	540.167	506.833	160.654	432.698	550.893	539.911	2032.31	1021.66	1077.53	751.734	821.2	1143.13	2106.03	912.398	2015.92	1619.21	268.195	262.754	539.446	411.173	82.7315	248.409	160.017	206.493	263.376	409.333	855.283	278.616	663.24	397.147	304.815	205.41	742.638
	GSCOCG00039004001	Cc02_g05060	876.923	973.63	891.847	825.193	1004.44	1117.41	687.399	706.415	647.915	525.859	655.129	597.861	508.297	567.752	578.338	700.389	681.834	716.816	1003.83	713.033	747.44	832.029	855.146	921.797	997.533	886.464	1033.54	818.702	824.113	863.761	924.416	724.967	805.275	912.011	648.351	792.934	333.684	537.248	450.27	607.929	560.158	678.07	977.94	903.102	735.843	409.73	578.37
	GSCOCG00021800001	Cc04_g01470	6285.56	5884.72	5809.68	7259.41	4214.09	5913.77	2847.93	2565.53	2770.73	1874.98	1785.83	1945.75	1872	1799.15	1707.93	2502.74	2236.31	2520.9	3383.09	2884.13	4808.88	4859.24	4724.06	4212.04	7286.54	5175.26	7440.83	4502.86	6469.8	6029.67	8530.74	5856.12	7941.9	2907.56	2755.71	3394.02	2697.61	2394.57	2455.57	3777.32	1943.37	2807.15	6313.45	5549.53	5879.69	2615.14	1979.16
	GSCOCG00034756001	Cc10_g05840	5100.46	3914.02	3919.85	4441.11	4264.51	5072.38	2922.52	3319.52	3054.1	1800.41	1370.31	2025.24	1689.54	1787.97	1711.91	2347.83	3624.09	2871.28	3990.65	6159.35	3240.68	5021.34	4759.35	5609.44	5987.33	4370.76	4639.42	2873.35	4059.8	3893.87	7730.64	5678.19	6421.66	2638.11	2648.49	2335.17	1394.59	1259.46	1405.42	2441.51	2077.8	3086.77	5886.55	4557.16	3742.27	2414.94	2310.23
	GSCOCG00007148001	Cc00_g11290	336.356	178.985	204.452	328.898	171.477	464.829	62.7415	74.048	119.212	88.9156	67.3664	114.309	82.8851	93.0666	109.976	187.905	249.908	144.571	156.63	159.247	79.5436	297.629	260.406	350.012	376.771	329.995	279.639	382.739	137.674	211.05	169.771	173.099	205.694	121.238	174.575	88.9914	46.3691	171.702	52.0573	105.901	82.1806	173.763	131.531	249.298	375.181	152.734	126.39
	GSCOCG00022203001	Cc04_g04700	347.846	367.344	400.167	236.33	288.084	246.28	188.056	209.366	135.531	207.488	175.827	187.222	213.749	244.345	231.57	323.766	228.352	282.108	383.068	245.896	252.45	304.541	311.816	225.962	385.507	321.393	400.888	228.836	250.432	341.657	310.331	325.571	377.162	244.896	165.413	173.448	249.445	194.632	266.794	179.001	210.868	149.794	335.663	241.842	324.851	198.161	293.193
	GSCOCG00040104001	Cc07_g07540	1455.85	1610.87	1397.16	1203.33	1541.83	1030.17	283.197	408.158	245.145	823.256	697.939	486.38	517.296	526.413	561.891	2318.44	899.89	853.356	1190.6	1414.2	665.116	1613.86	1531.31	1881.29	2162.74	1418.14	1905.27	1620.65	1052.77	913.705	566.617	951.102	866.168	836.274	461.51	578.747	441.044	823.696	537.296	420.251	576.177	628.139	864.452	1278.4	1324.26	529.436	654.959
	GSCOCG00014200001	Cc02_g16980	2145.83	2572.41	2236.44	1532.23	1986.71	1196.91	1356.42	1413.89	1218.89	1140.66	1461.51	1130.14	1045.83	1106.77	1223.15	1788.35	1095.83	1510.94	2204.79	1919.88	1720.59	2212.34	2062.56	1527.84	2035.4	2288.37	3084.61	1853.42	2901.03	2032.08	1381.82	1429.27	1859.31	1831.19	1198.67	1371.65	843.105	1475.59	1040.56	1332.6	951.498	1364.13	2169.95	1615.6	1524.44	1117.69	1230.33
	GSCOCG00024973001	Cc02_g26710	1142.09	1575.34	1669.79	1198.42	1063.03	931.468	684.16	633.464	751.705	710.422	643.269	503.065	752.017	826.067	860.602	1109.39	820.36	1260.95	947.187	846.652	1084.78	1201.99	1412.36	1258.33	1637.84	1429.96	1227.37	792.061	1473.5	1092.42	1505.05	1090.5	1729.76	1135.7	758.62	884.422	1312.48	1241.04	801.265	1000.79	653.332	898.767	1122.84	1163.05	956.193	885.473	772.826
	GSCOCG00021149001	Cc05_g12760	1529.47	1568.54	1255.01	1690.78	1589.61	1384.75	1156.45	1031.08	985.376	838.499	1574.54	1053.32	1232.65	1562.53	1845.65	1621.08	1321.75	1314.16	1853.86	1083.99	1429.52	1590.28	1528.45	1671.95	1671.64	1601.43	1796.14	1686.73	1605.39	1813.63	1151.54	1429.24	1790.7	1400.91	1096.57	1240.58	1405.09	1136.21	944.249	1702.57	1258.93	1367.12	1671.23	1776.95	1617.35	1402.52	1285.02
	GSCOCG00027000001	Cc08_g10360	2469.81	3004.14	1604.53	1468.22	2175.77	1078.07	727.397	771.983	757.489	495.242	1133.59	565.957	2147.76	2549.66	2550.84	1511.69	1199.34	2255.86	2681.25	1718.94	1584.65	2202.4	1806.96	2133.26	1783.87	2318.57	3534.48	1496.35	1587.91	2434.88	2055.41	2541.32	2344.61	530.277	441.088	703.989	421.052	623.777	814.829	537.071	1725.51	511.297	1780.59	1912.32	1685.8	624.413	2190.73
	GSCOCG00040442001	Cc06_g18320	329.713	370.419	335.901	231.403	361.626	235.728	174.02	166.042	190.743	200.768	341.771	176.276	248.07	313.627	352.102	497.757	236.865	297.169	406.608	367.75	454.733	343.335	334.838	318.115	274.492	393.608	442.509	450.775	612.96	473.984	368.692	306.259	388.607	310.563	249.131	241.674	75.8531	296.119	234.581	165.969	334.42	227.687	304.958	292.362	279.52	260.069	276.197
	GSCOCG00039099001	Cc02_g05800	572.191	693.934	717.574	596.747	536.455	495.437	595.488	472.717	407.418	483.802	545.799	408.046	505.381	477.408	474.981	558.836	583.49	467.839	644.366	484.279	627.537	606.704	566.43	685.719	797.136	719.295	630.273	602.685	580.886	524.901	621.674	497.441	514.449	397.672	359.401	429.844	630.443	502.714	489.04	673.393	476.954	724.007	491.418	521.55	496.091	635.708	394.697
	GSCOCG00026764001	Cc03_g15070	363.728	392.258	499.486	160.502	281.618	154.264	202.103	180.844	180.897	179.749	174.924	191.347	260.881	249.154	285.581	491.81	508.229	318.253	524.571	377.372	375.782	472.745	445.222	470.514	471.543	440.001	473.259	524.767	344.761	401.776	40.1173	122.228	192.634	237.884	173.581	206.105	100.021	148.081	136.638	274.978	209.109	159.78	181.851	151.078	237.05	267.301	268.35
	GSCOCG00017630001	Cc09_g02780	2963.8	2889.79	3213.98	2874.43	2344.81	1498.77	901.399	777.293	1005.1	1180.86	745.269	815.877	1533.47	1143.84	991.323	1690.61	1326.01	1551.09	1369.84	1704.98	1147.57	2031.86	2089.28	1666.85	3214.75	2685.23	3445.15	2061.55	1964.09	2239.49	3472.82	2543.85	2625.37	1281.17	1173.14	905.021	1030.43	1211.86	1106.4	1331.54	1547.96	1183.38	2696.84	2106.41	2312.83	1194.06	1248.58
	GSCOCG00030915001	Cc06_g14820	1769.69	2130.97	1742.8	2154.58	2492.63	1474.82	1142.42	988.792	1211.59	1039.3	1682.95	1107.83	974.731	1267.14	1375.84	2232.13	1390.15	1597.28	1542.48	1361.91	2035.34	1635.22	1571.05	1583.18	1674.91	1674.76	1798.6	1680.81	2087.69	1611.77	1962.38	1365.2	1967.32	1315.43	968.948	1322.37	662.041	803.191	527.79	879.685	995.318	722.009	1960.57	1427.99	1683.77	932.963	1146.02
	GSCOCG00014400001	Cc02_g18540	4177.18	4314.71	4490.41	3642.51	2939.83	3065.65	969.48	1135.73	646.734	647.329	595.916	306.301	450.892	364.671	338.708	752.481	937.665	983.864	1119.87	579.447	1051.23	2999.36	3476.31	3376.53	5296.93	5384.41	4342.75	4282.92	2459.96	2057.04	2873.87	3122.21	2776.49	742.415	677.948	506.534	457.82	414.029	240.141	699.505	203.04	582.202	2458.28	2444.73	2402.11	543.859	229.423
	GSCOCG00011940001	Cc01_g04440	7801.48	9575.18	7447.34	9660.17	10841.8	5707.7	5244.09	5429.25	5219.7	2338.67	4801.8	3655.48	6444.3	6018.43	6343.8	7559.65	7260.92	3498.75	6568.07	5799.21	9471.66	6389.44	5358.35	5494.68	8016.22	11760.9	7729.1	14663.7	10485.8	8458.88	4595.17	4872.16	5509.63	4797.53	5391.95	6534.24	2980.76	4033.39	2708.24	6488.44	6831.72	4143.32	8226.57	9101.75	7930.25	5757.7	5925.01
	GSCOCG00012512001	Cc00_g12140	683.168	687.119	630.911	445.098	412.655	390.025	456.076	406.084	323.423	349.922	477.454	477.645	234.575	306.587	400.24	509.152	407.155	583.29	941.597	519.559	479.757	699.529	894.951	756.825	744.916	940.346	869.274	520.806	629.488	839.735	690.869	560.358	543.685	581.206	382.887	382.288	392.595	429.168	352.361	454.047	344.237	629.138	766.696	463.426	564.597	365.343	357.567
	GSCOCG00007633001	Cc00_g08780	709.289	787.588	1072.96	1002.45	944.98	1070.44	370.741	449.43	393.034	257.171	451.081	324.151	480.539	631.432	791.029	417.219	534.765	389.532	667.941	525.972	751.736	597.519	640.07	769.46	1067.18	738.732	754.102	591.828	737.036	739.712	815.278	910.113	1292.78	521.758	576.87	604.55	435.742	455.113	352.433	684.237	366.077	452.379	1155.28	1309.19	1123.3	610.949	407.334
	GSCOCG00018065001	Cc11_g07340	2421.14	3044.12	2484.71	2377.13	2377.85	1672.24	1490.44	1580.97	1321.42	1312.76	1483.34	1487.6	1105.6	1255.19	1415.96	2076.41	1473.99	2079.17	2605.79	1632.35	1262.46	2176.45	2519.42	2037.76	2745.41	2978.53	3066.34	1916.55	2677.29	2371.87	2365.7	2448.17	2386.54	2539.53	1610.14	1939.37	1064.11	1335.07	913.675	1523.62	1250.51	1799.53	2507.54	2300.19	2502.74	1221.93	1585.87
	GSCOCG00017229001	Cc08_g08920	177.9	207.161	178.17	68.9367	64.4114	39.2589	36.7637	50.7243	28.7402	34.3951	38.2315	62.5223	64.3066	60.1734	57.8309	212.954	66.5523	162.638	168.915	133.618	77.8693	140.107	129.159	116.324	175.338	116.533	233.999	127.235	215.09	169.412	13.0831	56.751	61.9927	56.4273	18.3992	30.1589	48.3663	22.7617	29.1604	37.1565	75.8226	26.9617	63.2852	69.2589	72.1669	19.6533	123.566
	GSCOCG00011941001	Cc01_g04450	4364.13	5048.75	4504.04	6373.15	6402.25	4099.65	3813.08	3613.51	3122.54	1256.33	1311.07	3079.32	4299.49	3669.69	3704.77	3776.86	5588.47	2106.28	5191.63	3852.63	7279.55	4371.27	3886.87	3961.73	5848.02	9101.59	5990.56	7646.5	5368.06	6721.22	4332.38	3215.49	3389.96	3127.26	4376.04	5000.24	2376.61	2943.71	2529.56	6317.08	5875.89	4092.39	6173.45	6638.68	6757.54	5920.74	5313.06
	GSCOCG00028168001	Cc01_g12370	935.845	960.713	1118.71	1002.45	1207.49	1245.82	793.311	800.531	683.563	664.506	735.299	688.673	669.062	690.943	707.933	711.108	953.121	715.813	849.083	722.647	822.153	896.723	949.689	1036.5	1192.45	1016.95	1103.46	875.913	874.214	917.456	1029.3	803.644	995.741	899.166	720.836	668.863	346.32	624.8	488.89	719.218	521.49	657.099	938.087	849.45	1082.96	696.618	590.789
	GSCOCG00007586001	Cc00_g19880	1742.44	1176.78	1782.74	1356.95	1512	1823.69	792.24	848.118	746.171	898.761	1137.15	744.722	773.732	814.178	778.956	867.595	1095.98	835.283	841.505	1058.28	1074.69	1293.32	1335.74	1728.94	1757.62	1445.06	1189.39	1200.44	1053.53	1113.72	1538.58	1778.9	1493.7	996.197	1156.79	629.449	1009.34	847.551	593.812	1145.96	649.093	1175.39	1010.65	1378.33	1178.3	977.325	685.562
	GSCOCG00040585001	Cc06_g23350	2783.66	2811.2	2892.67	2495.29	2751.65	3765.25	1850.33	1953.2	1341.48	2000.23	2146.66	2032.41	1580.4	1563.21	1619.83	2008.44	2423.74	2062.1	2625.55	2300.44	2168.59	2310.37	2566.93	3269.44	3313.82	2229.09	2877.54	2348.59	2847.07	3652.28	3028.46	2738.62	2330.74	2571.11	2951.72	1785.34	1889.25	1450.8	1336.55	3305.85	1604.87	3230.57	3477.52	2092.7	2502.96	1991.82	1757.11
	GSCOCG00025941001	Cc03_g02740	964.216	1719.17	1027.17	1072.37	725.396	795.391	693.887	713.821	690.591	582.285	638.731	496.031	512.756	612.571	627.047	998.439	1006.95	949.732	1284.02	877.658	959.694	1117.55	1090.43	1027.24	1390.7	1479.57	1845.12	965.664	1722.47	1667.37	1021.77	991.205	1352.53	672.901	717.775	976.958	660.995	815.09	608.078	761.773	657.629	512.297	1610.61	1041.76	857.691	564.539	855.181
	GSCOCG00031404001	Cc06_g06270	842.845	620.52	605.592	464.78	686.712	741.752	309.104	272.85	284.81	179.697	771.026	307.581	387.924	427.014	469.821	362.677	266.006	307.207	428.275	403.055	871.869	633.427	658.972	421.847	718.749	583.451	818.927	948.914	595.962	821.176	326.534	336.43	320.103	158.43	168.475	261.747	210.513	158.974	285.8	530.389	461.944	334.54	511.091	355.629	380.328	448.938	426.399
	GSCOCG00030221001	Cc08_g14450	364.892	574.603	483.896	301.314	394.457	621.031	73.5197	79.3213	91.0367	142.551	68.2993	27.0738	95.6702	82.4849	109.306	169.587	397.204	156.619	193.416	156.09	161.04	275.441	237.199	536.043	503.05	293.37	327.443	279.148	300.659	240.677	438.966	418.728	379.835	74.6555	402.203	46.9395	39.0063	152.271	64.7035	103.683	61.163	133.818	229.613	325.73	171.711	110.412	72.9137
	GSCOCG00038492001	Cc08_g00600	123.531	193.762	89.5521	56.1412	38.7535	28.7195	12.9316	12.6657	3.2363	23.9494	8.12238	14.0637	68.7128	72.7662	81.6352	276.789	117.949	116.461	272.783	110.147	45.9124	180.307	189.693	279.742	197.056	126.213	141.063	355.11	273.722	195.285	15.2205	38.6196	37.9804	15.9011	29.592	16.5487	7.439	41.0487	53.8938	21.8912	44.6593	26.9625	37.0788	53.4462	27.2402	75.321	57.5611
	GSCOCG00035563001	Cc08_g16120	1157.87	1286.62	955.125	502.201	828.771	574.977	511.239	541.448	559.545	492.404	531.201	490.343	491.754	658.049	795.616	798.136	579.116	749.946	933.056	674.558	873.338	1063.53	1040.67	834.642	1000.83	982.444	1314.23	636.213	1064.65	836.904	629.251	492.625	586.787	582.858	475.797	540.455	293.676	390.242	345.77	223.834	524.227	411.436	625.125	492.451	458.333	294.155	623.523
	GSCOCG00022417001	Cc04_g06310	1884.07	1876.94	1513.99	1913.33	1888.44	1187.32	343.708	292.958	415.585	161.572	222.362	160.776	211.461	253.417	277.725	358.462	380.716	347.365	415.084	448.982	543.68	1025.47	1038.53	770.999	2431.76	2316.4	2329.51	1583.16	1387.62	1053.5	1040.15	1104.91	1210.37	339.136	268.533	317.987	48.4786	151.26	110.902	212.859	238.511	271.628	1495.2	1014.08	933.54	188.878	257.209
	GSCOCG00032525001	Cc11_g10830	423.765	501.943	486.818	588.867	401.811	699.594	87.5724	94.1285	112.364	95.6188	78.3276	90.7991	215.324	208.614	186.096	159.657	224.995	283.11	153.786	151.787	116.533	371.434	436.644	406.042	787.252	534.892	299.4	322.552	296.239	262.899	193.588	268.641	294.571	114.211	183.764	108.017	49.5303	121.052	141.01	118.9	74.6722	77.8926	200.662	373.5	294.588	81.5474	94.0735
	GSCOCG00027853001	Cc02_g38520	1450.2	1574.54	1663.95	1158.03	1468.31	1427.89	582.575	687.371	596.651	356.594	857.479	595.089	1013.67	1061.95	1224.49	390.539	1314.22	1148.51	1512.3	1041.23	1803.79	1370.31	1126.42	1388.97	2145.33	1644.59	1978.84	705.263	862.625	956.359	1929.96	1766.87	1712.15	1431.78	569.743	787.621	556.817	619.481	975.557	1725.49	1032.95	1523.91	884.384	1355.11	986.527	1756.49	1128.95
	GSCOCG00039956001	Cc07_g06470	1043.48	1430.33	916.178	883.304	782.424	620.967	546.908	612.295	585.21	535.441	463.75	494.512	577.065	651.052	689.556	962.094	754.542	689.711	934.912	1105.31	1045.3	1179.29	988.64	920.055	1293.76	1177.64	1613.39	822.636	2096.7	1102.58	660.661	691.092	1045.1	608.664	521.746	788.63	664.093	430.29	347.784	454.076	647.611	561.23	1136.18	632.657	667.477	434.501	709.862
	GSCOCG00032577001	Cc11_g10450	3981.16	3140.67	4410.58	3117.64	2259.68	3682.83	2428.59	2724.13	2318.05	2480.2	3258.29	2571.64	3163.85	3120.2	2797.45	3444.04	3615.46	3448.55	4068.96	3345.93	5516.09	4113.11	4112.74	5062.75	3705.88	3586.73	2655.75	3732.49	4691.46	5199.25	3010.11	2941.96	3321.28	2501.44	2943.56	2928.71	3129.15	3321.01	2851.24	5032.44	3067.19	3148.68	2903.54	3261.65	3365.41	4184.86	3410.4
	GSCOCG00030263001	Cc08_g14120	522.339	680.383	590.994	547.507	630.632	420.677	127.524	111.05	111.139	183.566	329.984	81.5335	183.204	172.217	143.948	187.044	242.156	203.801	217.941	152.905	217.314	343.26	361.502	433.729	557.596	576.956	674.277	421.197	316.527	268.437	462.7	274.836	321.417	67.1929	110.252	67.051	158.847	91.9061	37.7704	118.915	126.946	38.9448	378.787	344.649	293.019	157.882	105.96
	GSCOCG00029984001	Cc01_g06240	3509.92	4649.66	4158.4	2323.94	4082.22	4018.24	1920.61	1863.34	2171.23	2000.25	1579.9	1557.57	1787.5	1698.31	1808	1955.36	3533.42	2853.21	3425.54	2519.63	5585.8	3276.47	3265.5	3969.33	4085.99	4760.03	4701.88	2394.95	3823.87	3266.18	2321.37	2407.03	2420.82	2683.74	3099.77	2138.74	2047.13	1714.57	1434.68	1277	1642.85	1608.79	3443.8	2735.6	2573.37	1137.31	1749.66
	GSCOCG00020047001	Cc02_g02030	3505.35	3935.29	3435.96	4306.2	3845.16	7359.92	490.697	435.716	570.824	314.541	578.668	328.468	578.587	626.553	630.299	349.197	733.261	707.779	730.151	662.839	2268.84	2350.01	2585.77	2422.91	3809.38	4243.49	4726.37	2199.65	2017.15	1745.08	3441.46	2493.03	2650.77	380.849	680.998	511.83	294.747	293.031	672.837	1891.11	285.332	350.517	3083.58	3107.77	2702.53	574.83	293.388
	GSCOCG00020839001	Cc09_g08660	55.4256	38.4858	32.1146	25.6106	25.6758	8.58071	4.34748	1.10362	10.8246	2.86557	2.72382	2.82666	7.48139	5.4834	7.93774	32.5969	6.68605	13.0534	12.24	23.4474	9.95679	19.0817	9.87914	21.0029	41.412	30.2592	68.4238	61.1571	75.7065	35.1128	40.9444	9.90314	16.6695	1.62232	5.09447	2.80439	0.0264073	2.19514	8.70255	0.0549454	12.9727	0.997563	37.9868	14.3279	24.8437	0.0260209	23.3475
	GSCOCG00038687001	Cc05_g15480	1015.12	1096.11	885.026	653.852	694.898	879.751	753.319	733.912	655.069	844.26	995.903	800.496	770.688	843.54	972.512	901.581	942.807	783.078	916.986	1033.7	1113.29	1116.85	1008.88	860.601	982.321	1041.75	1358.36	829.547	1052.14	1212.81	788.236	1024.96	906.872	735.461	803.53	671.562	491.572	866.977	823.165	1007.38	870.065	1089.51	910.26	777.123	900.729	1009.31	807.909
	GSCOCG00028929001	Cc06_g18900	2004.21	2307.82	2062.16	1793.19	1819.09	1331.08	1501.26	1530.22	1620.27	1156.91	1516.17	1240.45	1246.89	1460.33	1608.07	1514.21	1456.07	1671.57	1947.22	1739.24	1953.88	1931.36	1957.91	1697.01	2034.29	2222.57	2154.18	1613.73	2056.4	2103.4	1608.89	1978.64	2308.94	2126.25	1391.65	1710.07	917.827	1364.26	1103.2	1202.75	1103.56	1397.08	2099.31	1884.77	1887.18	1180.65	1399.63
	GSCOCG00037154001	Cc07_g10150	620.862	702.306	524.778	422.452	370.568	311.434	306.966	314.089	347.362	333.691	286.978	354.733	524.074	459.858	520.431	623.523	403.739	426.678	621.724	628.541	436.984	736.211	681.265	542.442	769.924	603.94	811.596	472.475	631.072	558.246	410.844	336.489	359.478	246.748	276.697	339.683	154.781	366.438	372.725	383.095	458.646	309.575	426.536	361.665	357.478	324.085	649.428
	GSCOCG00003860001	Cc02_g36910	5423.39	5831.89	4312.22	2226.47	2836.87	1149.93	423.691	460.014	432.885	179.741	229.638	181.694	230.802	382.314	398.181	584.444	443.046	900.534	1348.16	1353.31	1019.22	3641.35	2931.44	1830.87	6620.09	5193.6	8281.82	2017.16	2969.09	3835.59	3897.77	3513.18	4157	799.217	363.499	629.126	310.472	246.498	220.571	292.442	248.628	145.799	3942.59	2840.16	1942.9	238.416	445.823
	GSCOCG00026603001	Cc03_g07500	906.452	1561.85	1267.67	887.224	1906.69	1476.77	319.94	440.944	270.772	376.699	584.112	359.189	1359.83	1505.86	1421.11	528.055	798.203	1019	1215.14	691.689	1352.45	913.514	809.618	1005.54	1133.7	1035.31	1918.54	769.377	1084.16	1029.48	1015.29	1118.22	1259.88	1306.62	1130.25	524.472	542.042	598.873	359.048	1132.85	598.689	1147.43	1440.03	1332.35	1106.38	1064.01	646.174
	GSCOCG00016563001	Cc01_g15410	33403.7	28497	26747.7	13052.6	6995.52	7115.48	1820.08	1669.82	1805.39	576.528	664.205	860.235	951.123	728.041	516.872	8401.05	1718.55	4174.4	9526.76	4822.17	2725.49	25610.1	22509.6	26499.1	40171.3	31784.6	49945.3	27871.4	40697	28529.1	4961.72	4665.31	7887.08	2030.79	1132.32	1948.74	525.215	625.906	455.349	575.224	1114.77	418.425	13104.4	12365	11818.3	521.206	1612.48
	GSCOCG00038123001	Cc11_g15960	1276.83	1226.82	1192.7	1097.97	1042.38	1080.98	891.66	805.832	808.787	1027.84	1044.17	1004.36	971.905	888.347	855.241	1276.63	1080.48	1265.97	1099.08	950.345	1247.53	1307.1	1233.29	1302.72	1241.49	1420.23	1232.22	1201.42	1425.44	1156.29	989.281	804.806	753.265	769.624	748.4	707.008	713.623	900.493	677.207	996.452	986.885	787.919	674.841	819.983	817.078	826.661	874.023
	GSCOCG00036766001	Cc07_g13250	1100.21	2003.26	1932.68	2046.27	1605.26	1399.12	285.348	327.818	279.164	358.53	756.427	173.735	413.942	654.554	854.271	692.13	699.831	590.32	282.031	259.83	777.176	748.878	952.461	1791.89	2039.57	1323.19	449.054	2909.87	988.668	1629.36	994.787	1411.11	2127.14	1312.95	429.863	254.343	864.031	461.642	235.542	1441.68	229.881	1474.98	915.482	2130.41	1767.14	826.611	194.206
	GSCOCG00041886001	Cc06_g09650	2061.94	1927.55	1794.41	1026.11	284.517	664.111	208.62	270.7	205.166	300.253	255.13	153.998	155.396	209.418	175.619	574.507	584.284	751.953	601.949	483.167	254.027	1347.47	1439.08	1045.61	2124.62	1686.63	1595.17	1037.69	775.41	750.786	422.81	748.935	529.698	296.294	368.56	89.2161	384.164	487.486	192.026	245.635	176.195	592.19	488.777	944.415	932.711	294.133	242.939
	GSCOCG00029914001	Cc02_g07610	610.568	301.383	510.188	212.693	278.155	292.296	62.7137	60.3015	88.052	84.1133	136.721	106.216	35.5779	72.0157	130.813	177.121	238.766	164.649	490.682	227.731	144.108	377.456	449.542	597.037	614.131	585.52	185.436	485.324	257.639	186.01	126.598	319.369	322.448	221.764	121.509	86.3291	110.563	360.844	52.334	186.598	55.2101	232.682	104.023	797.306	406.894	143.439	52.3214
	GSCOCG00028835001	Cc02_g24830	2052.84	915.885	2200.44	624.296	1658.95	2437.06	404.229	345.83	462.614	288.701	1114.55	339.832	410.999	563.533	708.143	606.059	267.607	754.962	908.461	1273.17	2094.16	1030.05	1120.15	662.12	1083.55	847.655	1094.83	602.669	1507.64	1278.53	807.663	678.984	830.615	565.353	180.745	427.109	126.356	208.658	312.905	969.029	308.055	509.301	774.78	752.403	775.385	425.2	351.844
	GSCOCG00014746001	Cc02_g21100	1188.46	1198.12	1062.23	1089.11	1140.71	588.367	900.317	952.81	808.846	538.284	793.654	592.357	694.431	800.173	841.541	1052.35	467.816	1030.04	948.124	897.961	1181.27	1021.62	1058.7	944.352	1190.3	1207.81	1295.92	926.214	1108.04	1287.8	1125.5	739.533	919.58	1050.05	424.763	873.356	709.402	789.154	596.851	928.764	734.018	732.994	1032.04	1149.18	959.924	806.01	772.167
	GSCOCG00016472001	Cc01_g16180	230.002	252.505	215.167	118.164	176.801	76.6266	33.5174	30.6866	39.763	10.4764	26.4744	23.6415	29.9698	28.7499	18.8651	51.3415	16.0638	77.2982	60.3896	56.6538	45.2299	178.974	187.762	96.9684	194.948	184.429	227.992	135.126	240.562	162.916	36.8627	84.7418	139.316	24.3298	14.3138	40.5316	58.823	16.2929	13.5116	6.65102	37.2925	11.9825	159.727	116.969	73.0261	29.933	44.554
	GSCOCG00042532001	Cc04_g09980	2032.51	2065.89	1939.48	505.146	1549.37	1162.44	691.748	979.222	689.283	478.032	930.349	683.095	582.131	1020.72	1277.98	1400.12	750.188	1000.93	1693.45	977.102	1809.65	1601.75	1501.78	1356.26	2025.5	1401.94	1362.24	1351.35	1266.25	1673.85	786.077	819.359	1163.25	2273.85	723.917	916.026	473.659	718.853	492.296	860.026	575.205	965.676	969.281	1919.64	1451.92	693.526	749.713
	GSCOCG00021820001	Cc04_g01620	1885.28	2575.46	2245.2	1817.81	1446.79	1402.96	1242.94	1343.03	1197.5	1361.53	1538.94	1345.21	1692.57	1615.02	1602.68	2269.32	2084.92	1655.51	1649.1	1360.83	1633.41	1989.19	1942.7	2041.99	2206.33	2147.09	2008.31	1791.28	2223.43	2044.14	1794.83	1700.35	2141.31	1693.14	1582.56	1465.83	1935.57	1746.99	1328.6	1466.87	1444.59	1482.97	1959.09	1603.29	1716.12	1354.03	1503.59
	GSCOCG00017415001	Cc09_g04520	487.218	611.568	577.366	665.674	680.91	629.606	256.183	286.593	338.736	325.104	256.01	240.402	297.591	249.145	259.827	398.187	488.559	361.421	378.322	249.12	400.226	469.622	427.078	687.477	731.782	537.074	606.929	435.98	473.398	530.49	638.992	595.43	586.83	356.334	416.563	284.065	243.147	335.08	214.195	292.466	192.236	259.644	459.184	569.15	516.956	254.909	186.004
	GSCOCG00038486001	Cc08_g00650	2081.24	2343.35	2039.76	1850.31	1218.11	1525.64	1131.62	1334.56	1096.44	1607.28	1320.23	1322.88	921.696	1062.69	1149.47	2687.38	2587.12	2233.78	3076.56	2016.1	1322	2974.26	2685.95	3596.78	3006.74	2465.24	2802.75	2298.29	2339.56	2143.18	2040.2	1348.23	1502.6	1258.62	1638.71	1273.41	1439.84	1592.36	833.516	1440.61	777.605	1214.33	1757.46	1706.27	1738.87	1325.13	1181.67
	GSCOCG00029753001	Cc02_g08760	2190.04	3149.24	2360.09	1758.73	1122.37	1390.51	1307.78	1279.59	1339.81	1448.54	1401.33	1430.37	1453.34	1416.92	1315.14	2624.49	1895.77	2410.47	2732.16	2299.38	2350.66	3098.45	2759.66	2366.77	2922.93	3207.16	3805.58	1904.71	4640.23	2953.25	1900.77	1441.43	2117.16	1574.97	1472.3	1869.59	1704.03	1654.02	1484.4	1594.57	1937.69	1391.09	2146.79	1432.6	1522.47	1767.87	2015.17
	GSCOCG00034614001	Cc10_g06770	808.965	1039.45	845.11	838.021	545.529	291.281	661.43	574.232	488.553	390.081	509.337	532.103	360.309	342.958	399.413	872.678	374.553	944.709	998.172	635.009	750.809	708.687	901.476	675.583	906.09	946.853	1254.14	640.155	1248.36	1105.41	777.371	630.556	649.078	656.73	277.737	573.09	276.856	432.418	507.798	755.251	518.938	845.84	974.634	661.777	650.308	559.361	626.096
	GSCOCG00015504001	Cc01_g08130	416.929	467.217	347.576	338.738	507.67	406.32	262.661	380.661	223.798	209.364	326.22	303.058	230.123	298.939	327.092	472.771	420.908	366.441	507.583	401.949	369.904	468.161	443.042	502.349	475.897	383.946	522.238	501.088	456.705	413.804	243.3	263.848	306.028	455.817	346.125	275.908	10.6032	290.633	178.37	241.231	183.808	372.49	226.814	375.177	341.938	272.465	247.873
	GSCOCG00016098001	Cc01_g19140	395.419	368.048	461.51	169.359	360.809	286.539	151.305	127.976	143.819	244.766	300.718	199.962	227.929	263.22	277.691	215.21	248.973	230.908	272.628	302.528	346.518	305.294	300.229	249.431	384.413	347.257	351.909	200.227	360.343	273.098	201.106	193.647	189.286	185.157	150.093	147.495	199.983	201.083	197.854	292.515	313.279	303.583	221.603	148.013	195.724	217.756	215.71
	GSCOCG00023637001	Cc06_g03520	2601.27	2954.12	2660.94	3251.57	2734.35	2291.31	1716.33	1752.3	1784.03	1363.44	1103.34	1713.68	1934.08	1700.41	1695.43	2259.33	2332.17	2095.23	2023.61	2375.27	2917.88	2650.82	2363.46	2019.32	3519.67	2873.96	3774.95	2632.67	3226.22	2712.54	1798.08	1822.56	2195.93	1716.06	1872.53	1771.47	2034.51	1614.05	1818.75	1501.78	1851.24	881.789	2878.44	2117.15	1971.04	1299.35	2264.65
	GSCOCG00023677001	Cc06_g03810	4836.58	5697.29	5814.56	5316.56	2782.97	2081.42	2158.39	2279.99	2185.58	2492.64	2499.26	2708.4	3270.09	2652.5	2432.91	4474.8	3365.55	5270.7	4426.55	3795.92	2795.22	4810.51	5050.31	3943.27	6121.31	4542.24	6479.6	3168.28	5456.95	4409.53	3939.93	2977.13	4380.48	2994.35	2125.75	3046.02	3496.46	2803.21	2524.89	3209.86	3649.36	2881.05	5646.14	3591.12	3462.86	3207.55	3855.34
	GSCOCG00027902001	Cc02_g38140	4762.94	6418.52	5132.03	3096.97	3033.18	2069.94	1345.63	1497.43	1507.8	1714.41	1031.39	700.192	4612.78	3795.72	3399.41	1992.65	2214.91	3357.19	2694.4	3873.89	1890.82	4137.59	4104.21	2760.23	5503.86	4966.04	6616.9	3625.97	2984.96	3815.19	4376.73	3300.22	4054.15	133.203	564.621	1059.62	1449.32	1326.47	1212.65	964.904	2866.03	1063.54	2841.52	2381.64	1830.57	1558.38	2558.44
	GSCOCG00024473001	Cc10_g00250	1228.15	1432.46	1393.27	1044.8	819.527	752.261	886.256	865.042	743.369	744.826	687.89	801.727	627.933	663.645	683.599	1208.78	831.485	1154.54	1401.02	1072.19	820.366	1317.01	1408.03	1107.58	1511.55	1547.5	1511.74	1134.34	1882.31	1242.38	906.056	841.106	890.353	852.134	602.405	716.528	1330.33	850.819	611.592	958.243	821.382	789.916	1028.79	870.926	889.524	749.254	699.032
	GSCOCG00035542001	Cc08_g15960	1753.81	2011.55	1472.13	1558.82	1864.49	1625.3	995.442	1131.53	1038	815.557	1126.18	1219.29	1112.37	1182.39	1269.19	1409.94	1056.5	1418.57	1734.98	1351.19	1105.62	1678.64	1578.29	1393.09	1874.22	1785.86	2677.55	1293.15	2015.13	1551.61	1571.03	1524.89	2147.6	1154.42	861.743	1280	1048.3	772.999	980.882	896.097	1203.6	1136.44	2219.19	1607.9	1459.9	827.706	1420.92
	GSCOCG00015363001	Cc02_g33350	1614.47	1817.98	1661.02	1379.61	939.195	737.873	1186.69	836.514	887.152	702.736	943.957	970.704	588.256	702.167	748.79	1415.79	836.597	1256.94	1703.85	1189.79	1130.81	1812.6	1689.39	1759	2210.68	1874.27	2086.74	1390.8	2803.83	1733.97	1309.36	1004.57	1630.66	1100.19	696.344	1151.71	1075.66	918.908	756.091	1080.46	715.493	910.751	1749.25	1028.03	1066.52	650.183	792.65
	GSCOCG00014952001	Cc02_g22740	4536.37	5960.37	5984.95	3924.13	5021.51	2926.67	1532.6	1431.89	1818.07	1195.16	1610.03	1198.6	1382.23	1521.92	1679.77	1638.34	1960.01	2079.17	1976.43	2072.77	3587.44	3179.84	3273.51	2944.49	6800.81	4379.41	5492.71	2079.3	3717.89	3137.5	4854.65	3260.37	6402.35	2076.41	1363.06	1824.65	1679.82	1442.16	1717.34	2449.05	1754.51	1144.43	4424.66	2732.64	2537.47	1437.62	1488.14
	GSCOCG00014443001	Cc02_g18860	2733.83	3659.47	2669.7	3998.98	2726.03	3011.98	1259.14	1403.3	964.154	684.568	1394.19	511.635	1624.46	1754.33	1955.44	2300.82	1891.56	1452.71	1614.19	2013.91	1228.09	2560.94	2608.87	2143.24	3755.99	3321.48	4017.72	3160.4	3518.87	2390.34	2845.78	2445.88	4103.49	2328.56	1847	1281.77	2376.55	2061.56	931.759	1769.14	1215.24	1365.13	4024.38	3058.67	2613.44	1664.66	944.718
	GSCOCG00004146001	Cc06_g16910	4560.11	5093.36	4113.61	4522.85	4957.1	2988.96	1924.92	1595.81	2027.42	856.656	2213.3	1109.3	2093.86	2848.57	3358.26	2445.66	1869.27	2216.71	2879.32	2454.38	2770.99	3556.67	3380.98	3630.21	4311.41	5000.51	5029.23	3964.3	4756.06	5680.67	6266.71	5207.46	7476.96	2640.98	2296.25	2816.77	1835.6	1815.11	1899.11	1476.73	1825.07	2105.11	6763.09	5674.11	5190.12	1812.25	2059.39
	GSCOCG00036962001	Cc07_g11760	976.577	822.36	881.138	1074.33	1232.22	1400.11	428.026	532.971	459.953	390.082	641.523	380.149	455.217	459.867	568.558	484.291	552.695	470.851	621.709	575.125	665.289	728.498	685.5	858.199	1028	867.047	861.965	766.426	609.087	793.413	1057.41	894.366	924.678	473.275	574.821	457.298	548.346	376.254	482.421	569.703	415.657	564.226	868.774	973.784	813.594	443.763	380.775
	GSCOCG00014960001	Cc02_g22820	35.0985	42.508	16.5256	47.2685	53.728	29.6763	42.1178	33.8474	27.271	19.151	13.6566	8.65843	16.3275	20.9948	23.7758	40.5504	50.5445	31.1246	29.2121	48.0707	38.5771	34.88	39.5914	61.2415	33.8099	50.6622	46.575	59.1901	38.3441	45.3494	43.2452	32.782	46.9275	21.4303	23.4817	20.5446	0.040305	11.8348	12.3913	15.3246	20.1546	22.9689	62.9193	47.8277	44.0711	26.823	26.0672
	GSCOCG00030879001	Cc06_g15110	216.453	316.094	237.56	158.555	116.371	64.1646	56.2282	57.1223	75.2969	36.3073	73.0018	32.4227	66.5012	57.9784	79.7227	89.3255	69.1679	169.661	210.437	153.934	86.2454	227.731	262.232	72.6197	209.154	300.87	352.989	180.507	161.809	223.143	458.352	227.674	285.872	33.066	55.1262	49.1025	71.5369	45.4418	46.8767	55.743	116.863	90.8754	241.347	137.248	148.63	35.1255	116.37
	GSCOCG00040362001	Cc06_g17740	339.879	309.117	325.192	78.7641	214.903	83.3384	52.9341	32.821	49.7703	18.1072	139.743	11.7384	46.158	80.6322	73.744	99.3989	32.3189	126.493	114.118	91.9963	241.022	161.246	173.792	286.48	231.991	235.116	319.891	179.508	545.719	311.041	103.76	53.436	98.9863	262.264	29.6402	60.4547	0.0520315	19.4544	35.7786	108.969	41.8698	33.952	192.234	179.822	88.326	45.4048	60.7358
	GSCOCG00026676001	Cc03_g14580	115.584	165	79.8161	117.173	217.245	121.683	41.0999	52.8637	47.0209	27.694	49.2332	47.3952	101.62	105.674	114.508	67.9782	38.3952	56.2209	80.1562	77.0125	154.551	62.4076	52.5619	71.2078	105.695	154.202	170.333	102.575	170.026	152.763	56.2837	88.3097	96.4183	16.0162	28.5851	32.5776	18.991	22.7551	53.7351	50.2565	104.39	36.948	112.461	129.057	89.7784	56.7727	79.5432
	GSCOCG00016429001	Cc01_g16540	2279.54	3056.96	2772.92	2128.98	2537.18	1757.53	732.806	713.835	876.952	1143.55	974.002	857.807	1525.9	1375.6	1247.99	1558.93	1170.27	1810.11	1385.88	1620.53	1010.81	1788.98	1859.75	1722.15	2574.41	2253.86	2361.39	1585.13	1534.27	1496.99	1974.3	2007.68	1992.81	432.284	1022.01	768.345	1578.76	1137.31	1283.33	989.929	1226.31	852.83	1766.44	1251.05	1408.32	1060.92	1209.3
	GSCOCG00009087001	Cc00_g23530	372.745	300.725	428.409	227.462	216.117	439.918	119.995	145.927	132.452	104.195	158.583	124.385	121.012	151.254	144.751	311.343	278.045	219.866	198.123	177.463	181.186	308.973	361.532	416.987	446.402	272.865	223.312	414.298	219.105	241.594	176.308	250.557	379.49	180.882	174.588	116.253	208.351	152.433	89.0383	184.397	86.3498	168.769	152.787	192.353	229.565	144.485	108.011
	GSCOCG00019936001	Cc02_g01220	668.45	696.95	651.359	678.481	609.93	482.011	424.758	419.833	393.054	396.795	384.493	384.168	399.907	437.539	437.523	691.412	483.326	433.706	563.236	426.55	504.19	588.461	602.608	530.758	771.033	753.815	874.137	571.118	678.283	509.154	533.034	410.36	576.552	390.577	360.423	450.279	284.197	382.655	267.195	258.725	416.665	344.527	581.996	407.964	475.217	463.379	503.857
	GSCOCG00022756001	Cc04_g08820	187.01	252.503	260.94	333.831	212.842	251.07	116.745	118.452	136.614	83.1887	80.1822	67.1954	121.864	102.095	126.364	95.095	144.623	140.551	84.8645	114.395	164.564	165.857	209.318	205.131	298.361	209.251	267.278	214.047	233.15	172.161	196.772	181.545	168.994	94.2544	109.251	130.889	24.2812	112.352	100.947	103.718	175.727	73.8974	175.658	202.948	158.053	91.8776	158.165
	GSCOCG00016296001	Cc01_g17660	1592.97	2516.65	1349.44	3442.61	2926.7	1679.89	1369.39	1586.25	1206.13	898.772	953.08	670.697	1025.53	1451.95	1706.86	2187.4	1306.29	1825.17	2339.72	1331.99	1732.37	1765.35	1682.85	2098.97	2246.65	2515.9	2772.05	2769.79	1894.35	1759.89	1175.29	1542.84	983.211	1181.48	1226.23	899.556	813.596	995.601	495.827	1042.29	960.826	839.848	1137.01	1596.84	1501.19	894.781	1108.04
	GSCOCG00034476001	Cc10_g07820	428.389	973.803	790.596	284.578	521.018	226.126	173.986	119.531	159.443	105.186	122.158	49.3126	102.115	231.053	311.578	359.282	389.272	361.42	389.651	179.664	436.357	461.214	503.638	705.881	809.055	527.363	441.532	377.785	444.447	365.666	276.847	325.619	521.754	769.977	93.9649	324.996	29.5375	141.432	50.322	159.298	61.9632	162.778	350.925	321.439	192.693	106.32	103.072
	GSCOCG00037098001	Cc07_g10570	756.798	765.758	626.038	642.043	703.265	428.337	560.926	479.065	489.864	336.532	460.131	520.855	408.819	547.526	498.71	635.057	448.222	554.177	691.534	590.091	633.377	590.732	629.323	547.504	674.124	663.24	891.238	531.655	758.093	839.719	646.567	547.082	703.58	631.16	412.499	491.373	291.555	352.393	241.522	363.453	351.881	394.459	652.897	529.375	511.471	380.828	490.53
	GSCOCG00024872001	Cc10_g03470	1687.01	2298.04	1952.14	2756.26	1631.63	1359.82	1468.82	1676.13	1213.28	1009.68	789.915	1106.16	1300.75	1461.04	1463.25	2452.26	2050.66	2253.85	2807.68	1712.52	1442.85	2324.19	2345.45	1957.38	2711.63	2157.9	2876.26	1486.48	2721.68	2165.42	2500.8	1368.88	2255.64	1265.8	1286.48	1877.65	1481.96	1605.37	1413.61	1979.76	1422.74	1082.51	3206.49	2274.1	2153.48	1594.49	1941.38
	GSCOCG00026600001	Cc03_g07480	284.374	242.549	310.595	218.601	283.093	320.092	76.7579	97.2711	74.1751	93.7061	116.696	49.2866	51.3642	87.5497	101.519	117.555	147.239	81.3224	137.744	135.756	112.355	242.753	259.009	333.284	249.382	203.852	267.233	211.089	172.717	202.748	375.123	202.26	283.263	215.866	102.112	59.1189	170.448	124.313	49.0033	127.57	59.5225	56.9209	163.427	260.953	112.939	50.5924	71.6472
	GSCOCG00024546001	Cc10_g00860	377.292	395.329	396.269	178.229	207.969	242.467	195.617	187.179	159.62	222.776	193.126	255.509	138.994	130.803	175.137	249.161	273.771	266.045	456.641	345.299	333.835	341.768	370.221	358.321	456.278	359.136	420.541	218.969	382.116	292.54	284.342	256.57	223.64	405.683	235.861	177.738	179.988	162.189	208.889	383.015	129.141	349.521	232.536	184.863	237.42	229.093	149.498
	GSCOCG00009391001	Cc01_g07490	14124.5	19114.7	18030.8	17173.6	12626.9	9853.38	8879.94	9850.7	9442.66	6632.71	8678.69	6174.08	6388.18	6897.75	7126.77	13027.9	9622.06	10722.1	15058.9	11595.2	16907.9	14414.8	12762	13716.3	20280.6	16565.2	18698.5	12860.5	26849.2	20765.4	20298.7	15046.2	25342.1	15872.7	8717.38	14475.7	8091.79	8207.4	6586.81	10708.9	7011.3	9230.34	22150	15339.1	13568.8	7489.42	7448.38
	GSCOCG00033506001	Cc05_g03140	11043.9	8363.96	14464.4	9816.74	6450.76	11468.2	394.467	356.377	259.397	94.6395	174.156	60.4792	215.884	315.073	336.318	943.851	765.657	786.089	1032.11	1479.36	323.597	7898.87	10147.4	11026.3	16698.8	12081.3	7552.66	7850.71	4245.53	2053.3	4489.25	6079.88	7145.44	525.463	341.022	233.704	286.275	272.422	210.963	1009.33	113.137	445.389	2470.97	3970.72	3891.64	560.356	167.539
	GSCOCG00030275001	Cc08_g14010	788.567	876.846	913.273	908.899	969.777	959.273	563.095	518.188	508.375	392.001	470.159	456.753	368.479	401.793	468.538	556.335	620.289	488.922	812.314	519.562	648.474	701.851	731.029	766.067	1007.32	947.911	830.112	922.28	696.254	718.391	659.581	900.314	836.985	570.116	592.183	524.151	655.69	555.658	349.46	659.1	328.288	329.547	708.815	1001.42	927.309	537.681	428.478
	GSCOCG00032041001	Cc11_g14570	543.91	895.856	804.227	704.072	881.48	911.366	158.884	119.535	193.426	129.063	219.698	85.5966	222.677	238.639	317.291	180.292	519.509	300.181	335.864	308.94	291.07	589.927	577.975	735.137	828.73	828.203	698.927	709.23	371.594	385.084	848.792	1096.39	1131.61	161.351	335.884	162.656	142.094	130.83	151.105	386.223	142.621	196.729	747.237	861.601	959.462	200.215	186.126
	GSCOCG00029917001	Cc02_g07590	2825.57	2752.99	2785.57	1057.6	1331.39	739.788	1589.87	1293.36	1744.05	809.825	1089.75	1055.95	815.432	1259.46	1411.43	1226.16	978.676	1058.16	1515.09	1755.28	2825.68	2135.41	2317.39	1452.47	2208.55	2642.07	3111.62	1422.37	2248.17	2033.96	1861.8	858.224	1661.22	1029.11	760.667	1466.79	748.355	1010.74	624.285	1111.04	837.292	1064.54	1774.31	1512.51	1660.94	1303.43	996.939
	GSCOCG00039034001	Cc02_g05290	2044.99	2378.9	1941.42	1666.16	1574.76	1355.04	1365.05	1142.13	1255.82	1373.02	1138.91	1209.7	1462.29	1413.39	1471.13	1516.67	1722.19	1640.44	1777.41	1765.93	1277.6	2023.47	1878.46	1995.94	2582.03	2111.53	2569.78	1761.69	1821.1	1734.92	2044.55	1700.34	1717.23	1188.81	1514.15	1347.03	1676.63	1185.95	1080.92	1105.64	1510.19	1158.41	1760.47	1524.81	1679.93	1020.69	1640.79
	GSCOCG00038576001	Cc05_g16320	261.777	346.242	342.723	157.553	173.325	168.662	144.807	123.737	112.63	163.512	138.48	125.858	102.255	116.082	189.805	149.817	166.839	153.604	167.89	166.807	341.651	231.483	219.412	165.682	319.077	352.611	244.11	172.611	228.764	229.606	203.252	158.615	185.446	129.616	117.417	102.489	12.7091	143.663	113.826	115.698	141.175	90.8746	189.05	127.874	110.758	224.954	141.808
	GSCOCG00033974001	Cc11_g03770	942.618	1118.09	747.738	890.19	873.182	977.487	538.232	471.661	481.313	458.921	740.823	507.182	721.383	755.347	792.825	556.314	663.072	533.095	629.236	470.411	1110.11	627.949	650.848	921.881	774.296	822.813	765.088	877.882	819.644	1317.45	949.324	1107.27	989.446	583.095	720.829	711.006	674.674	744.842	659.423	889.455	662.628	607.167	808.851	1105.97	876.255	768.859	708.888
	GSCOCG00039409001	Cc07_g02250	700.145	725.722	530.618	471.685	520.854	343.051	296.176	348.982	392.859	365.238	380.855	375.771	486.028	360.413	399.964	651.635	404.567	561.205	539.622	679.842	525.959	754.519	646.607	506.429	569.602	634.124	934.083	601.692	783.545	711.928	564.34	331.726	422.991	275.273	334.891	376.565	492.544	367.574	277.019	367.834	509.068	333.542	460.174	306.391	302.555	375.667	462.39
	GSCOCG00009237001	Cc00_g23080	602.773	724.939	706.861	474.635	514.19	505.031	305.895	379.633	330.383	449.381	488.388	396.833	767.032	713.31	761.219	805.624	684.419	514.022	718.91	534.511	554.489	679.734	618.321	998.09	761.202	615.791	702.536	795.033	663.59	727.663	536.307	584.536	657.858	417.732	590.129	380.948	557.824	445.423	479.294	539.127	473.695	370.491	468.367	460.165	571.745	511.894	548.711
	GSCOCG00042952001	Cc06_g04430	1028.82	1646.43	1728.21	615.446	1053.31	597.007	159.965	92.0615	224.543	103.228	229.723	118.957	93.1999	165.931	212.795	176.261	104.204	352.378	262.199	304.735	1166.56	524.486	637.348	446.162	1055.26	1132.31	978.445	608.59	1259.98	1136.89	1225.02	876.317	1541.73	731.688	115.405	379.492	141.07	122.228	285.383	2143.21	119.852	541.256	1224.41	1238.4	887.971	503.573	116.23
	GSCOCG00022534001	Cc04_g07240	2338.5	4529.6	3318.15	3859.15	2956.32	3345.48	2048.14	2142.51	2016.16	1789.87	2356.26	1677.74	3664.62	4282.29	4812.23	2505.95	3855.94	3083.11	4053.87	3167.41	5273.63	3693.83	3180.42	2179.18	3263.81	4284.45	4509.35	2211.47	5408.49	3125.43	4141.04	4110.93	3604.62	1616.54	2483.09	2635.18	1645.12	2095.09	2193.26	3228.38	2471.73	2842.1	3189.74	2938.54	2366.34	3143.56	2411.2
	GSCOCG00021715001	Cc04_g00880	2623.9	2356.09	2770	2507.11	2530.5	2397.7	582.575	623.934	654.924	698.956	435.468	590.858	930.825	762.294	774.312	805.474	1355.32	639.516	760.361	809.248	1387.76	1737.99	1804.93	1531.24	3500	2116.93	2324.67	1362.2	1770.46	1011.83	1253.16	1500.61	1586.31	799.498	822.928	578.865	333.677	448.628	448.553	614.463	661.874	477.345	1797.48	1787.76	1642.08	541.836	698.35
	GSCOCG00038825001	Cc05_g14380	926.787	1117.28	993.106	896.104	874.889	647.799	553.383	557.313	572.381	622.456	475.581	546.191	481.39	556.587	512.496	736.071	517.524	609.395	777.386	688.431	684.537	939.457	949.056	668.008	1155.44	1024.5	1169.64	622.404	1163.53	659.121	844.407	628.176	772.22	483.195	462.521	509.033	235.807	477.75	308.935	279.463	499.867	332.543	703.881	638.596	678.475	414.888	576.973
	GSCOCG00031338001	Cc06_g06810	876.984	1452.25	1107.02	940.413	955.748	889.31	528.543	657.759	582.382	644.434	639.619	611.869	661.567	726.671	719.774	976.951	812.708	878.452	1037.72	1064.74	2065.65	1174.72	1012.48	875.668	1140.22	1105.38	1542.26	772.329	1918.68	1410.9	784.937	617.255	656.692	735.247	529.912	582.823	758.854	631.357	612.84	607.914	719.035	402.447	879.166	670.887	544.043	541.824	619.71
	GSCOCG00020245001	Cc02_g03580	14.8084	29.6989	16.5398	7.86683	19.983	10.5249	5.42508	6.34881	7.08206	6.69429	7.30454	4.36586	14.4918	5.41332	5.72395	8.14259	10.1844	24.0893	15.0971	13.9046	13.3938	15.8582	26.1112	20.0696	12.037	25.8121	14.798	21.7139	7.01054	13.8783	0.0665757	23.654	5.27635	1.74087	7.14165	8.02271	0.0274238	6.42499	4.7091	6.55511	4.97552	7.98938	16.5109	5.06401	11.4245	15.4633	4.62498
	GSCOCG00026981001	Cc08_g10200	73.5524	56.6791	37.9513	80.7521	59.3509	68.9943	25.919	16.9518	24.1696	15.2705	42.1004	6.05867	41.2836	31.4842	20.7934	19.7873	30.867	23.0915	50.9314	47.0618	65.5003	69.8872	96.7163	108.9	89.2737	53.9789	89.4369	70.0489	38.3516	32.3475	19.5242	43.3678	26.7534	21.6614	39.8068	30.0687	16.8147	3.33201	18.8316	49.9641	12.4489	6.98873	53.9825	49.4048	62.5136	15.4678	6.05875
	GSCOCG00042311001	Cc04_g15410	1102.38	1259.38	1101.18	783.839	912.036	794.437	631.213	740.248	664.971	771.628	595.874	473.769	948.587	1128.49	1288.34	1390.98	989.801	885.481	1124.54	1127.79	1447.22	1018.6	1085.46	803.656	1008.43	1234.72	779.907	1286.25	1309.22	1072.03	538.482	671.634	709.932	803.746	760.65	599.3	793.618	1074.53	746.397	925.52	712.974	1049.56	781.192	1182.82	900.956	1131.1	807.12
	GSCOCG00033181001	Cc03_g07970	1529.47	1576.1	1268.64	1490.88	1443.58	868.201	1022.45	1068.08	885.75	935.1	1000.45	808.901	1176.61	1444.25	1500.8	1240.17	1035.97	1554.1	1439.68	1489.04	715.445	1575.86	1558.83	1280.89	1673.79	1362.04	1573.02	1285.26	1550.24	1852.53	1898.61	1676.14	1931.81	336.873	984.23	772.374	702.075	1143.74	1210.61	733.5	1072.55	1264.27	1717.3	1575.48	1429.32	944.311	1061.68
	GSCOCG00021257001	Cc05_g11890	394.332	462.574	581.273	307.226	410.215	427.418	138.338	126.909	125.368	111.869	108.421	102.048	43.8062	97.3084	141.209	100.082	197.836	76.3035	217.941	114.45	255.147	256.329	322.427	638.204	531.391	346.209	419.344	342.276	445.293	248.982	371.939	256.718	463.418	273.282	181.746	146.286	116.82	97.3167	101.41	228.046	50.9985	252.655	275.666	290.66	211.406	191.908	48.798
	GSCOCG00036934001	Cc07_g11980	2090.29	2505.19	1680.48	2141.78	2499.26	1217.02	505.85	590.092	639.208	655.93	399.931	562.906	994.322	998.317	831.504	753.344	742.556	937.683	849.083	771.809	764.238	1195.15	1240.52	1349.62	2456.79	1971.34	2357.68	1361.23	1098.61	787.792	1499.66	1382.09	1870.75	198.6	571.74	395.789	549.43	636.735	580.577	763.993	819.758	659.095	1359.94	1083.31	1227.68	754.413	764.444
	GSCOCG00014835001	Cc02_g21860	962.99	1006.92	731.187	1237.81	899.592	692.833	490.703	506.554	542.442	499.119	379.005	396.793	580.164	514.49	524.322	707.902	455.037	698.744	664.168	645.664	609.872	856.481	834.286	626.995	927.869	931.762	1304.39	720.058	1164.92	708.189	695.236	619.701	878.79	232.681	342.041	480.07	235.816	457.258	470.875	360.175	551.179	171.763	865.455	713.978	671.123	505.699	599.408
	GSCOCG00027528001	Cc02_g31600	4172.62	3917.85	3686.18	4567.16	4967.77	4425.5	1274.31	1971.15	1246.03	1775.5	5970.03	1856.78	1188.44	2277.42	2385.84	1225.14	2095.22	2305.05	2614.19	2301.54	4097.49	3670.87	3221.46	3780.93	3712.42	3236.28	3306.69	3777.88	2432.34	3099.53	3472.88	3019.49	4821.12	1559.21	1638.71	1308.93	1257.8	2524.18	1310.94	3302.64	1735.03	5102	4111.1	5163.07	4213.23	3935.09	1683.87
	GSCOCG00023657001	Cc06_g03680	461.172	729.637	465.386	310.194	283.103	210.805	180.492	162.869	173.731	189.326	125.679	187.09	121.74	133.629	181.115	574.677	315.579	447.759	755.765	461.807	208.687	633.428	641.631	436.928	741.633	859.467	743.031	308.727	757.68	456.389	247.654	346.106	407.571	178.434	266.478	263.32	273.617	204.331	145.196	186.63	148.583	201.724	464.9	334.065	346.139	202.277	173.443
	GSCOCG00039175001	Cc02_g06420	4747.03	3456.61	5404.67	3862.09	5232.72	5096.33	2523.71	2824.6	2735.14	2530.86	5652.88	2489.43	3197.42	3405.11	3571.95	2523.37	2768.46	3355.18	4041.59	4423.41	4931.28	4110.88	4457.82	3513.77	4904.85	4180.94	3164.57	3975.15	3879.65	3595.75	3036.07	3239.65	3746.73	2415.85	2586.21	2489.32	1594.6	2255.08	2387.77	3990.18	3347.79	2681.32	3447.01	3032.5	2997	3177.6	2877.21
	GSCOCG00016185001	Cc01_g18590	1858.08	2477.94	2140.05	2063.99	2288.73	1679.91	1339.13	1287	1346.93	1363.46	1248.26	1098.04	1497.44	1474.33	1392.13	1487.71	1401.31	1677.59	1672.69	1601.32	1396.77	1893.31	1932.68	1493.54	2039.75	2094.27	2882.32	1808.05	2566.23	1996.91	2604.65	2206.23	3076.08	1418.19	1306.9	1707.17	1272.51	1295.12	1466.45	1488.71	1384.08	1827.49	2427.3	1958.68	2029.74	1327.19	1429.83
	GSCOCG00030200001	Cc08_g14620	4154.41	2697.72	2849.82	1468.22	2179.81	1858.17	1747.68	2184.79	1591.98	1704.78	1992.69	1619.02	1811.28	2438.36	2662.77	2825.69	1841.86	2471.71	2791.59	2278.01	2689.62	2477.88	2492.57	3243.48	2583.12	2690.58	2003.48	2909.85	2504.18	5016.93	2229.48	2668.37	2290.04	2516.78	1719.39	2044.43	909.425	1926.37	1317.11	2488.42	1591.46	2893.03	1951.84	3213.61	2436.38	2073.35	2541.42
	GSCOCG00026740001	Cc03_g14910	2259.15	2903.47	2982.25	1660.24	2302.75	2225.22	1049.48	1337.72	917.134	727.612	885.665	651.081	587.519	663.637	745.517	493.255	957.381	1035.06	1989.71	1176.98	1446.28	2069.14	2056.75	1974.99	3141.77	2183.8	3187.67	1248.76	1200.83	2224.75	2280.26	2397.26	1436.69	302.699	1085.3	685.138	369.456	454.039	453.42	134.345	479.967	136.811	1639.06	2495.07	1591.01	300.345	706.625
	GSCOCG00030290001	Cc08_g13900	126.988	176.101	229.796	163.468	112.14	159.087	59.4253	52.8787	44.3155	31.5731	13.5832	30.5824	55.1945	77.7884	70.401	41.3037	79.7448	34.1373	71.6802	26.8187	143.771	83.5991	108.96	129.001	286.308	166.107	132.598	61.1432	140.381	103.685	216.136	113.868	92.947	47.0449	33.707	57.1415	52.6023	44.3235	30.9534	113.489	70.4269	120.835	131.052	165.959	123.846	133.07	37.6071
	GSCOCG00042980001	Cc06_g04650	636.787	1064.52	667.903	801.568	782.424	707.227	400.994	534.005	314.94	282.049	433.798	193.122	326.465	541.16	687.148	689.667	640.784	562.21	952.966	445.797	233.013	796.254	833.516	842.245	950.707	916.645	923.237	686.529	570.637	653.605	1127.72	1268.24	1169.79	321.089	623.827	624.899	387.346	619.362	289.962	503.118	278.695	543.256	1028.89	1103.01	865.018	494.333	323.697
	GSCOCG00034591001	Cc10_g06960	3426.06	4215.02	3450.56	5694.68	5146.85	4191.66	1764.97	1878.13	1646.02	1152.13	1222.74	1402.32	2487.97	2608.44	2633.05	1783.15	2981.54	3320.04	3545.43	2500.33	1552.71	3533.79	3661.73	4013.68	5009.43	4588.58	4699.46	3525.36	2530.37	3545.78	8046.35	6169.5	6279.44	871.271	1674.45	2044.09	1919.81	1915.66	2320.26	2487.37	2581.77	3504.19	5231.94	3846.43	3546.42	2282.85	2683.35
	GSCOCG00032241001	Cc11_g12990	821.451	1141.5	1014.53	903.976	748.493	1120.29	666.875	695.847	737.506	740.058	620.467	639.813	695.331	556.459	592.082	854.318	1274.83	862.39	862.261	909.718	1265.2	1030	839.886	1175.52	1097.72	1034.19	1037.26	903.528	1134.97	1079.47	969.823	751.587	807.833	989.159	1177.21	824.486	908.299	753.501	542.34	1034.62	564.263	1004.62	893.296	706.421	902.542	785.373	636.424
	GSCOCG00036592001	Cc07_g14610	1359.54	1360.62	1316.35	1270.3	1201.67	1282.23	942.464	891.488	887.085	875.831	807.274	662.27	808.853	848.459	880.982	986.848	1142.18	792.114	847.172	701.294	1287.9	1289.68	1165.51	882.342	1243.68	1372.81	1557.03	1114.62	1469.78	1113.7	790.407	1050.39	1031.29	963.444	947.495	844.876	642.041	667.01	588.7	962.569	769.336	520.285	1038.22	1021.68	1160.99	882.387	825.492
	GSCOCG00022309001	Cc04_g05510	3677.54	3307.02	3962.7	2928.57	3737.26	2384.27	1113.26	1449.83	1167.61	1245.86	1252.85	799.267	1616.98	1848.88	1885.01	1817.27	1686.24	1446.68	1399.05	1977.61	2703.17	2478.73	2340.36	2201.87	4241.6	2867.47	1921.42	2492.61	1855.85	2017.28	3840.47	3496.23	3965.23	2294.06	1065.95	1124.79	1243.02	1137.28	997.21	1788.8	1140.46	1735.62	2577.14	3438.51	3562.91	1807.06	1067.75
	GSCOCG00039408001	Cc07_g02240	905.217	870.035	815.902	1353.02	1120.79	1025.38	346.947	381.752	316.214	239.029	286.132	204.12	285.503	323.425	337.552	342.735	381.594	306.204	454.745	378.43	358.172	608.219	563.531	717.547	1144.54	916.667	1114.47	834.497	594.629	467.471	1002.28	988.714	917.069	401.709	257.307	326.209	94.7744	181.581	171.884	276.154	272.914	354.514	704.022	727.798	815.113	303.416	285.918
	GSCOCG00024552001	Cc10_g00920	909.846	2045.16	725.332	423.446	319.413	174.37	385.847	309.878	417.075	330.807	341.653	450.996	390.977	401.138	372.987	1702.36	380.5	1391.46	1912.36	1411.05	960.441	1820.34	1515.51	1051.43	1389.64	1987.48	2285.25	898.586	2774.19	1556.22	1209.77	460.08	697.383	298.075	259.351	508.663	325.272	662.612	434.349	370.054	653.549	477.345	778.788	475.605	371.298	430.376	814.651
	GSCOCG00036931001	Cc07_g12010	1561.23	1744.63	1798.31	1644.5	1145.48	1533.31	1256.99	1274.3	1230.22	1152.14	1166.26	1198.48	1278.39	1204.07	1249.39	1742.73	1708.48	1620.37	1841.57	1645.15	1383.33	1721.94	1679.24	2153.4	1901.4	1717.89	1698.12	1546.65	2026.65	1937.68	1832.65	1399.06	1888.58	1577.76	1483.53	1594.02	1628.26	1882.11	1516.58	1627.28	1346.29	1461.99	1751.31	1706.28	1792.03	1489.21	1211.18
	GSCOCG00025863001	Cc03_g02250	1937.33	1910.19	1656.15	256.038	260.927	87.1536	138.374	154.405	182.123	269.676	138.431	158.027	195.756	221.864	277.793	832.276	330.95	453.785	950.985	999.458	532.576	1528.02	1428.29	702.262	2065.85	1552.94	2384.57	574.065	1669.84	734.098	189.247	186.462	286.857	162.336	110.281	144.657	64.2654	204.211	127.14	165.925	204.123	182.749	430.957	277.222	319.479	189.914	323.39
	GSCOCG00019816001	Cc02_g00390	348.988	471.051	334.92	251.1	303.749	285.577	245.339	226.315	223.609	229.475	258.8	163.689	221.151	299.673	302.71	410.693	343.899	309.216	394.341	335.691	482.453	452.949	430.069	453.77	422.551	446.458	446.29	273.223	542.852	184.152	221.662	231.155	234.974	245.158	249.126	227.989	120.008	178.322	116.059	206.267	224.307	142.803	248.03	249.281	249.016	122.844	257.992
	GSCOCG00007408001	Cc00_g06790	1798	2057.63	1740.86	2465.76	1952.72	1974.12	1512.05	1680.37	1233.21	1062.25	1184.47	1426.01	1352.37	1388.21	1429.03	1712.07	1413.25	2220.72	2896.36	1423.92	1702.96	1884.85	1912.36	2403.73	2619.03	2437.16	1695.77	2437.37	2566.81	2672.75	2494.37	2258.26	3156.08	1899.79	1427.38	1943.32	1759.8	1535.11	1267.44	2225.37	1247.93	2337.79	2669.32	2698.59	2727.02	1875.18	1222.38
	GSCOCG00017877001	Cc09_g00960	925.616	876.818	898.664	746.422	665.175	781.032	845.171	732.861	660.797	676.924	1036.03	691.588	619.669	720.368	754.693	729.347	731.45	825.242	989.657	896.874	817.07	919.613	890.511	894.978	969.218	1000.74	854.625	736.827	863.305	1103.58	771.992	710.427	834.422	621.374	488.052	646.82	350.543	789.112	647.959	789.087	686.986	754.964	748.657	741.667	839.833	778.142	661.091
	GSCOCG00027661001	Cc02_g39820	148.472	185.22	184.993	267.858	160.021	169.604	64.8727	77.1923	72.6349	97.5813	63.7736	28.4047	67.2152	65.7106	86.3111	292.346	282.39	124.493	150.038	105.851	98.0779	184.078	209.899	325.819	320.096	226.479	166.917	287.057	172.003	112.872	67.142	215.272	218.267	158.058	171.517	75.4411	54.7728	145.779	40.8715	190.92	90.5679	137.811	160.431	187.759	222.034	156.872	102.316
	GSCOCG00027775001	Cc02_g39030	3054.41	2436.18	3201.32	2620.35	3360.86	2834.69	1801.71	1794.6	1715.75	1230.53	1729.4	1254.48	1289.51	1518.45	1590.28	1748.55	1367.93	1654.5	1791.54	1633.42	2169.53	2268.66	2007.66	1800.82	2578.79	2732.65	2705.9	2459.07	2343.16	2276.5	3579.88	2957.71	3086.39	1483.66	1270.14	1502.55	1252.51	1378.35	1260.8	1619.66	1273.18	1891.41	2576.86	2595.47	2407.89	1601.7	1290.62
	GSCOCG00036981001	Cc07_g11610	539.324	609.254	644.55	348.604	290.551	153.288	140.498	138.531	114.069	112.818	114.796	117.346	73.9821	87.6046	63.671	123.264	168.564	166.654	283.076	110.18	226.537	467.39	472.664	493.963	630.555	561.88	809.086	368.913	275.8	335.134	254.1	277.122	262.938	228.932	113.346	112.157	51.5961	67.0135	64.2961	61.1675	56.1654	110.849	141.974	195.26	180.505	63.9549	33.5417
	GSCOCG00022430001	Cc04_g06440	2552.55	2742.43	2771.94	3016.22	2676.61	1822.69	972.744	993.01	1103.4	707.559	388.981	678.735	767.064	703.533	668.381	940.493	1003.56	793.117	1022.64	977.082	1727.52	1777.64	1847.58	1119.25	3104.77	2724.05	3296.81	1590.06	2000.53	1740.47	2376.46	1863.69	1536.97	859.466	850.502	896.635	490.491	539.455	582.036	700.67	813.121	376.482	2356.36	1910.91	1649.91	545.965	872.063
	GSCOCG00020671001	Cc11_g06540	391.834	130.486	261.906	134.899	110.444	263.594	28.0865	15.9074	31.1374	23.8862	40.1697	19.8177	119.081	90.3109	51.6459	1.47473	9.41247	16.0579	2.75233	44.9026	86.7767	120.951	142.889	151.562	210.109	125.138	136.182	166.697	150.923	204.626	62.7859	113.717	130.657	14.661	53.0496	15.3498	24.1722	6.57437	22.2496	51.2922	22.4933	71.9029	88.2833	187.281	144.432	19.6369	16.55
	GSCOCG00038075001	Cc11_g15580	29924.5	44019.7	31311.2	31220.7	31212.1	20453.3	22725.1	22594.7	21754.3	9867.32	11355.6	8763.75	17644.8	18865.4	19674.9	16057	17332.1	26148.7	29287.6	23952.5	23303.8	32864.4	30414.9	19276.2	38142.5	30302.9	54341.9	18018.4	27144.6	26594.2	43996.7	31747.6	38815.5	4454.46	13360.9	17521.4	7827.64	9475.52	13995.9	10202.6	16824	11130.7	31764.3	22408.6	20905.9	13614.5	20533.4
	GSCOCG00030276001	Cc08_g14000	1437.75	1709.14	1627.92	804.517	963.214	827.019	619.302	622.872	549.705	557.42	439.113	737.266	438.067	434.706	450.675	976.854	1392.88	987.882	1389.73	818.855	514.934	1329.89	1347.3	1630.96	1998.28	1359.89	1524.03	661.861	1061.07	689.68	818.477	873.701	674.54	496.148	807.595	396.062	406.243	399.95	164.724	379.801	389.741	281.613	774.574	690.791	540.183	276.609	526.48
	GSCOCG00028687001	Cc02_g25880	763.692	1316.21	950.263	929.584	973.958	648.753	738.162	547.812	595.237	682.672	729.822	748.686	553.844	675.547	779.111	889.2	573.951	932.663	1146.28	936.427	756.626	938.604	1172.83	849.716	987.773	1289.75	1253	724.986	1430.72	921.135	924.459	882.293	1211.55	836.463	636.095	668.81	646.26	763.211	636.937	742.172	732.361	773.938	1168.91	960.163	956.095	512.933	650.636
	GSCOCG00040247001	Cc07_g08640	1674.51	1979.05	1431.23	1608.06	1345.28	1294.67	1063.52	983.495	1057.89	820.353	1020.51	833.994	845.457	962.595	979.026	1482.04	953.832	1132.45	1176.45	1068.99	1153.53	1685.51	1525.6	1334.48	2011.4	1651.06	2183.54	1100.8	2394.4	1137.74	1975.35	1401.48	1767.98	859.503	813.75	1030.27	581.019	793.479	734.859	736.733	861.741	822.871	1737.04	1095.7	1201.32	698.692	960.639
	GSCOCG00032191001	Cc11_g13350	2560.44	2380.33	2228.65	1780.38	2828.56	2137.04	1099.18	894.681	1224.35	807.893	2034.71	1091.11	1476.48	1436.48	1585.65	1720.45	745.854	1816.13	1336.77	1958.39	3605.97	2058.59	2002.74	1092.43	2077.86	1969.18	2925.21	1598.93	2391.19	2258.93	1204.5	1034.84	1949.34	1003.35	555.45	1301.64	1265.1	735.18	1025.96	1679.65	1584.91	996.632	2243.57	1157.34	1290.78	1334.41	1498.12
	GSCOCG00017431001	Cc09_g04390	215.28	254.054	196.665	200.883	203.028	194.532	152.392	153.337	132.543	179.767	142.112	145.366	101.503	152.679	154.701	235.972	213.006	204.806	302.88	171.083	215.568	223.735	303.232	221.807	233.067	272.819	232.998	222.924	238.947	183.274	258.355	159.858	179.172	226.391	146.016	176.114	30.5956	166.32	80.6348	120.065	123.458	119.835	210.908	154.132	203.248	167.192	153.076
	GSCOCG00039878001	Cc07_g05910	1074.02	981.885	987.263	903.973	959.017	1151.91	688.447	582.694	497.102	948.491	782.64	924.679	655.525	763.031	925.191	1128.4	1161.79	1204.73	1206.65	1262.43	705.404	1198.25	1351.79	920.018	817.866	869.192	921.972	959.757	917.768	978.557	845.517	754.013	970.286	551.694	688.154	573.268	733.603	803.2	524.617	836.04	765.92	1001.63	867.01	694.025	712.83	776.091	786.174
	GSCOCG00021266001	Cc05_g11820	1877.16	1236.6	940.512	1616.93	1372.54	1070.42	828.993	772	960.964	410.172	306.074	601.674	461.073	707.106	790.996	1229.55	893.993	731.878	1281.19	913.998	927.803	1582.87	1229.72	796.06	1323.19	1755.61	1765.47	1455.92	1209.72	835.931	1008.76	987.492	845.979	301.229	709.593	800.821	243.176	464.801	369.857	450.769	607.355	336.537	1385.78	877.189	823.349	465.462	483.26
	GSCOCG00022269001	Cc04_g05220	2112.99	3032.11	1956.02	1388.46	1687.93	997.578	1183.5	1239.41	1285.68	1155	1362.18	1148.27	1329.84	1715.17	1929.84	1585.43	1206.21	1845.25	2126.48	1865.37	1920.29	2302.22	2090.03	1202.11	1865.53	2226.91	3387.37	1321.75	2511.85	1888.6	1956.97	1460.76	1647.36	1106.06	1112.9	1233.69	1006.22	1158.87	876.637	979.044	1340.51	1195.36	1894.22	1377.14	1302.12	1113.57	1754.62
	GSCOCG00035311001	Cc10_g13330	1613.3	1684.21	1287.14	1577.53	1636.7	1179.66	371.807	250.679	506.525	256.212	600.602	211.316	488.093	541.117	615.248	585.297	450.763	780.062	590.587	457.554	602.379	988.925	1039.28	721.592	1979.76	1312.44	1304.61	841.398	683.26	510.985	1702.86	1159.43	1182.57	273.727	219.53	365.52	81.117	254.03	341.738	527.072	400.632	223.692	976.438	844.758	857.211	278.662	357.67
	GSCOCG00028455001	Cc01_g14530	973.221	1077.19	975.579	1022.15	942.585	550.995	589.034	524.537	548.209	443.633	481.984	546.073	457.503	434.673	493.482	679.807	390.014	549.158	918.924	533.467	740.769	764.292	856.676	705.732	1094.48	1138.8	1420.91	647.062	895.291	1112.84	1425.01	1010.6	1298.03	765.082	477.844	554.182	585.195	483.261	546.763	607.92	439.991	731.997	1167.38	1070.8	866.978	486.077	397.601
	GSCOCG00020809001	Cc09_g08470	3064.61	2775.64	2978.35	1807.95	2662.63	2284.63	1641.76	1934.17	1515.07	1134.91	1652.84	1575.55	1265.62	1373.51	1444.85	1185.51	1415.07	1204.73	2478.34	2296.19	3674.64	2915.03	2709.94	1658.41	2180.25	2781.19	3429.14	2139.48	2317.05	2297.8	1870.5	1706.38	1864.51	1401.01	1226.24	1454.78	1649.28	1191.36	1281.76	2182.73	1492.47	806.892	1988.46	2050.78	1704.91	1663.63	1339.75
	GSCOCG00019918001	Cc02_g01100	1053.7	1343.27	1384.52	834.058	1182	792.509	773.87	849.175	757.544	757.256	879.284	632.947	839.535	773.494	896.8	735.119	764.807	948.726	1138.7	1142.74	1124.99	1049.85	998.81	791.1	1038.94	1055.77	1286.06	680.6	1157.58	957.264	1055.27	1019	1098.63	933.417	729.007	799.791	510.507	724.3	768.462	831.632	644.138	699.041	1053.35	903.155	762.453	683.206	731.434
	GSCOCG00037696001	Cc08_g02300	2537.84	2281.2	3636.55	1775.45	2924.27	2620.04	1445.03	1180.2	1299.97	862.411	1611.93	740.632	1250.71	1263.6	1273.08	663.831	935.918	1351.31	1507.54	1664.44	3457.47	1891.02	2233.73	1278.32	2433.9	1733.02	2010.75	1489.45	1070.82	1901.62	2381.87	1614.47	1815.03	809.505	633.035	844.704	923.053	725.426	877.979	2828.81	1153.86	1347.15	1606.44	1572.34	1341.95	1666.71	1014.37
	GSCOCG00009670001	Cc01_g02630	180.061	135.256	112.927	71.879	78.3702	98.7224	36.8041	57.0961	61.0779	56.4084	44.5975	68.2789	89.0759	54.4068	76.3255	104.313	147.306	52.2095	60.334	101.534	104.083	164.493	108.786	163.295	188.377	166.08	145.986	185.449	143.732	112.9	89.6595	43.72	53.4536	57.0451	63.2988	50.618	69.4669	86.4354	45.5002	100.329	66.3076	49.9305	38.8613	50.8664	69.7207	112.471	67.9765
	GSCOCG00032823001	Cc11_g08810	1492.17	2168.75	2210.16	1484.97	835.928	1383.82	818.173	796.309	770.343	878.714	662.381	574.301	461.178	516.621	579.714	1270	1154.93	1221.8	1351.02	966.364	714.646	1536.92	1842.43	1971.7	2453.49	1997.19	1502.06	1160.97	2189.64	888.687	945.017	1148.45	1256.06	828.093	907.672	734.357	769.385	811.85	518.216	713.773	516.437	738.987	1084.35	926.395	1172.33	574.842	528.28
	GSCOCG00016414001	Cc01_g16660	1709.64	1879.96	1759.36	1660.26	1093.53	802.076	1134.84	1057.51	1001.03	1045.05	946.65	1159.28	1037.66	1023.48	975.659	1950.69	1005.99	1313.16	1545.3	1710.37	2159.48	2114.13	1939.87	1497.71	2089.84	2075.94	2787.93	1688.69	3187.88	2352.42	2056.43	1109.92	2020.63	1400.91	952.614	1400.14	1847.15	1352.43	1330.08	1952.51	1490.75	1552.87	2168.25	1349.54	1355.37	1457.22	1467.06
	GSCOCG00030682001	Cc06_g16510	1612.22	1962.38	1786.62	1109.79	1232.31	787.709	562.025	619.689	488.525	853.864	535.71	533.777	425.296	465.502	539.593	952.848	1390.33	898.532	907.583	645.698	870.83	1346.6	1539.3	1723.05	2041.86	1817.1	1476.27	1578.24	853.045	711.869	782.814	887.029	800.203	662.647	645.274	475.135	543.096	607.521	363.868	909.027	360.996	514.294	830.184	687.937	870.211	735.817	356.636
	GSCOCG00014100001	Cc02_g16210	2293.08	2242.01	2104.02	1813.86	1391.42	2179.23	1292.64	1233.06	1180.41	1384.48	1201.77	1526.63	1853.32	1715.13	1680.96	1862.71	2161.06	2255.86	2022.67	1875.01	2848.28	2225.17	2209.71	2480.72	2305.44	2413.44	2141.96	2077.33	2933.65	2293.16	2607.88	1972.7	2936.37	2082.16	1773.49	1635.08	1836.64	1509.19	1662.78	3286.23	1809.81	3608.05	2930.95	2490.93	2267.42	2692.55	1839.96
	GSCOCG00016511001	Cc01_g15840	4628.12	5866.68	4948.02	5104.83	4213.37	3413.5	4168.69	4574.78	3847.23	3403.84	3578.97	3535.36	3576.48	3732.75	3728.5	4153.52	4393.97	5107.06	4860.5	4177.57	5210.64	4933.8	5211.2	4813.19	5908.97	5048	7179.64	3859.73	6453.12	6298.16	5053.59	3907.76	6204.29	3657.22	3023.22	4528.03	3392.28	3378.32	3251.56	4355.82	3814.75	3731.88	5672.41	3697.3	4000.48	4110.56	3917.07
	GSCOCG00029686001	Cc02_g09220	859.974	1313.15	979.472	695.215	844.408	555.8	741.435	743.429	673.559	602.365	645.106	508.6	650.23	972.443	1037.69	919.847	685.214	801.148	997.203	887.259	873.295	1088.68	1099.18	705.664	991.019	991.063	1191.66	644.105	1006.55	773.945	1044.41	698.375	806.569	649.962	586.066	746.422	361.057	660.479	545.112	660.275	650.121	390.463	845.645	858.512	832.452	693.531	789.754
	GSCOCG00036895001	Cc07_g12290	1829.73	2111.3	1793.43	1860.15	2006.48	1244.82	602.039	696.9	737.471	499.118	394.501	387.041	737.857	725.229	758.592	635.848	504.699	624.453	795.278	1018.72	995.825	1334.63	1213.18	747.508	1866.58	1794.47	2269.35	890.704	1530.22	819.274	1332.02	998.462	1031.4	528.905	657.525	580.058	96.9089	382.66	475.237	363.48	558.648	345.525	1161.29	1156.9	910.668	414.891	533.304
	GSCOCG00018805001	Cc07_g18080	1241.65	992.458	898.655	1427.86	973.836	973.633	470.136	465.295	334.84	352.761	1167.32	646.859	1592.44	1380.48	1331.57	180.212	1107.98	1421.58	1416.06	1030.54	1960.71	1281.88	1383.37	1847.84	2507.9	1276.88	1613.55	1355.31	482.505	1657.24	962.253	977.739	560.342	114.629	576.834	353.485	337.899	339.513	735.618	2625.87	703.601	2541.52	959.862	1370.62	1189.65	2120.78	484.372
	GSCOCG00032543001	Cc11_g10710	24006	30569	26216.1	21015.1	12862.1	10746.5	8213.07	5571.01	10626.9	3773.89	3009.49	2635.97	10602.5	10081.6	9866.35	9027.37	8529.55	11857.6	8965.3	11175	10363.3	18081.9	17825.4	10268.4	31081.4	23149.9	30945.4	13836.1	16198.3	14183.1	26441	19096.5	22455.4	1718.03	5429.72	8095.07	3658.59	3742.67	5624.52	3144.46	9594.43	2823.13	23790.2	13302.3	13063.4	5093.08	9424.4
	GSCOCG00040074001	Cc07_g07310	292.375	355.994	453.728	28.5561	24.6993	31.6316	27.0508	11.702	56.2049	59.2843	49.1723	57.2694	40.3399	39.1482	43.4414	209.557	124.811	165.651	200.049	140.052	108.106	331.898	347.858	313.087	319.044	235.12	251.394	152.877	438.324	194.364	20.6411	31.6395	95.9048	80.7947	30.6513	54.6294	62.0754	69.1238	20.0394	65.4449	66.4292	28.9589	83.2977	93.822	89.3781	35.116	89.6833
	GSCOCG00019205001	Cc07_g01170	2955.91	3914.92	3483.67	3680.91	3132.18	2414.93	1700.12	1559.84	1849.46	1977.29	1999.97	1561.82	1978.14	1938.46	1879.01	2721.28	2326.97	3303.98	2590.64	2170.03	2181.19	2941.59	3071.49	2262.1	3285.56	3871.42	3539.62	2638.6	2778.92	2049.66	1939.73	2552.18	2171.9	1690.36	1697.94	1656.84	1841.89	1641.04	1056.97	1798.66	2200.6	1334.17	2003.88	1817.12	2035.22	1779.22	1875.96
	GSCOCG00032570001	Cc11_g10490	1568.04	1923.07	1797.33	1354.01	1063.03	742.663	928.41	829.1	879.942	934.158	841.898	660.904	784.162	840.747	927.081	1758.56	1029.95	1404.52	1493.42	1439.93	1939.68	1789.79	1784.01	1381.34	1911.22	1823.58	2098.97	1288.21	3268	1395.1	885.546	937.941	1248.38	1057.49	819.88	1089	1201.97	1117.81	881.516	1007.36	972.601	786.92	1507.64	1047.96	1136.64	893.744	1052.57
	GSCOCG00019151001	Cc07_g00730	3341.08	3142.98	4245.07	2753.31	1255.19	1908	718.742	539.368	878.263	1200.91	1196.34	1025.39	851.516	802.233	815.804	4919.65	2001.8	2331.16	1927.41	2419.03	1139.12	3594.68	3910	4178.61	5218.49	4472.1	3263.89	2151.31	5890.88	1707.99	1651.05	1823.78	2442.25	1638.54	930.149	805.471	1207.24	1430.19	711.317	1996.12	1006.06	1404.07	1132.33	1129.51	1745.75	1391.16	1124.09
	GSCOCG00014335001	Cc02_g18020	2325.96	2592.03	2363.01	1825.68	2112.95	1489.2	403.166	443.101	481.186	253.357	366.325	272.493	473.844	614.677	656.045	607.704	443.08	619.433	889.667	791.036	577.922	1208.19	1238.46	849.683	2678.94	1989.68	2596.74	1119.55	1385.48	1284.99	2490.04	2316.32	2800.52	856.129	416.588	535.108	206.351	407.546	496.395	464.936	439.251	407.441	2172.96	1558.67	1395.31	420.039	525.007
	GSCOCG00041706001	Cc06_g11020	1335.79	1653.96	1585.08	1017.21	1100.96	1519.91	674.442	745.542	717.623	691.27	1087.08	585.54	870.128	961.171	1040.24	1249.34	1096.77	977.843	1058.48	1194.07	1878.51	1197.48	1153.2	1158.7	1637.84	1222.93	1326.63	960.737	1448.75	1107.23	748.233	829.007	1033.75	974.895	926.058	1013.99	619.958	711.347	826.354	1480.88	819.696	307.576	788.728	906.108	805.888	682.185	902.224
	GSCOCG00029053001	Cc02_g14130	1628.08	2165.05	1491.6	1276.2	1510.45	1080	1188.9	1261.61	1167.58	996.28	1329.4	963.952	1068.99	1250.34	1219.81	1250.08	1174.58	1653.49	2101.03	1465.59	1506.67	1650.45	1687.29	1430.77	1855.69	1767.51	2296.31	1416.45	1661.32	2080.28	1433.71	1389.34	1792.02	1348.25	940.363	1544.72	1604.01	1169.73	1042.33	1365.34	1054	1228.32	1581.79	1450.89	1408.32	1080.53	1114.39
	GSCOCG00038853001	Cc05_g14170	5487.99	5067.55	5921.66	3377.62	2784.72	1815.02	2284.84	2199.63	2649.6	2967.85	2657.78	2979.4	3911.44	3636.1	3816	6419.63	4007.2	5036.79	4048.19	7266.79	3369.86	5251.26	4787.49	5740.89	6370.64	3950.2	4435.91	4156.64	6469.15	5078.86	5442.8	4189.68	4722.25	3097.01	2816.96	2807.33	3023.93	4773.92	3608.58	3307.03	4008.79	4354.03	4192.59	4935.3	3242.49	3941.32	4803.88
	GSCOCG00025835001	Cc03_g02000	3223.28	4063.05	3791.34	3262.39	3903.93	3176.81	412.88	380.722	474.03	198.934	118.423	70.2648	200.207	246.374	317.312	215.093	331.92	483.897	549.105	362.415	390.89	1580.41	1689.49	1303.49	4168.72	3336.59	4300.94	1997.44	2351.2	2230.22	3416.6	2781	2441.25	225.561	375.728	433.776	151.535	91.9422	120.664	196.442	158.68	185.745	2201.02	2398.4	1771.54	150.693	206.633
	GSCOCG00037063001	Cc07_g10870	1078.53	925.947	869.449	1234.85	1228.92	1240.06	712.256	752.941	636.569	602.37	485.602	606.177	500.754	642.666	712.648	976.857	1374.06	975.835	1108.56	813.499	596.358	1087.83	1119.29	1158.72	1356.9	1272.51	1207.71	1144.22	832.08	635.963	740.669	993.499	922.085	624.325	782.082	529.707	324.196	483.175	296.214	459.511	529.141	508.303	565.755	1032.12	1006.88	619.226	719.496
	GSCOCG00035413001	Cc08_g14960	1282.52	1399.94	1416.64	806.485	1104.4	809.763	810.615	949.625	699.273	634.856	903.9	669.195	969.542	1107.49	1222.51	1246	1211.43	1055.15	1390.61	1343.7	1118.23	1326.93	1141.61	1257.51	1263.26	1275.75	1288.59	1230.03	1139.25	1072.97	708.226	784.225	947.401	1265.26	834.171	726.271	959.879	859.437	603.433	651.635	914.654	1003.62	896.36	827.764	760.387	635.746	908.581
	GSCOCG00038702001	Cc05_g15350	614.071	637.225	617.283	1026.1	500.83	773.359	332.869	273.91	276.316	372.015	116.527	172.046	111.291	154.845	118.997	313.615	807.854	362.427	620.799	330.374	568.833	640.09	673.901	1132.08	902.783	1116.08	549.475	438.943	487.293	369.357	723.345	711.623	816.635	347.878	564.592	222.821	199.967	241.009	90.7411	279.351	116.564	273.625	414.831	764.457	790.138	279.661	90.9473
	GSCOCG00013700001	Cc00_g33280	288.857	176.698	279.44	130.965	133.673	154.296	95.1123	86.7289	95.3977	121.44	49.094	151.868	72.343	90.223	133.177	172.189	239.682	104.414	173.563	182.819	263.525	347.949	358.75	233.475	347.349	237.284	263.657	168.669	207.006	176.812	58.454	154.519	54.8628	95.578	125.573	80.7163	105.273	101.657	157.187	177.861	124.23	140.807	114.056	100.228	136.528	136.24	109.376
	GSCOCG00018469001	Cc10_g11230	650.307	620.576	603.65	796.648	550.402	748.449	456.107	442.047	461.327	249.512	465.632	453.831	276.545	298.203	320.449	473.491	763.274	391.541	570.788	398.764	502.517	625.673	512.898	1016.56	772.131	1019.04	711.207	691.462	467.428	743.435	516.874	746.645	797.533	568.647	662.623	385.131	241.042	301.592	244.575	349.268	373.751	361.504	494.844	673.97	945.628	473.701	355.332
	GSCOCG00005491001	Cc00_g23210	23.8297	35.6996	19.4567	25.5987	19.6879	39.3246	7.62295	10.5948	19.5233	3.79375	2.65743	16.0231	17.9072	18.892	18.3925	24.1396	17.0975	10.0426	26.4298	15.0161	26.8932	25.9224	25.2878	18.3373	20.7498	32.3395	34.2611	26.6311	32.7838	21.2551	38.7715	9.88799	12.9072	3.09618	8.15697	5.50327	0.029857	4.32954	8.91064	20.6243	16.0381	0	19.8682	9.65327	20.5778	4.16242	28.8115
	GSCOCG00039025001	Cc02_g05230	1293.79	1279.05	882.098	663.695	1043.3	950.654	433.402	470.577	341.927	334.625	430.064	462.247	585.355	588.043	564.458	423.148	312.225	289.138	650.969	624.277	507.483	798.646	637.875	658.86	1148.89	781.892	1268.87	706.252	617.789	923.05	1353.68	1065.07	1573.55	527.283	395.141	536.278	225.283	451.812	312.092	906.859	514.775	426.414	1167.37	858.748	1056.59	382.898	534.075
	GSCOCG00022202001	Cc04_g04690	829.328	879.891	792.535	606.586	879.942	540.467	322.097	375.405	317.607	422.586	725.345	462.512	422.291	465.487	573.188	591.152	446.516	566.224	783.073	566.575	504.953	679.092	696.474	493.869	657.798	754.885	875.331	540.539	591.053	604.542	674.694	695.877	772.187	436.013	348.17	368.547	684.078	398.946	310.87	410.38	445.162	377.482	686.783	500.266	594.874	284.859	458.98
	GSCOCG00036464001	Cc07_g15530	16513.9	20921.2	28919	15536	43882.9	39482.7	5221.39	6209.67	3917.14	2090.08	4058.3	3232.22	9625.91	12963.8	16250.6	2847.72	17651.6	8840.73	9270.93	6241.83	37476.5	12694.2	13755.7	18677.8	34023.8	18592.6	15289	19805.7	3169.09	18750.1	25854	28901.2	27542.1	3420.66	4785.45	2591.91	2880.8	6851.67	4547.67	8666.96	9966.13	10269.9	8995.51	17160.1	12606.9	8069.42	7923.39
	GSCOCG00018835001	Cc07_g17860	399.949	407.41	423.532	492.392	134.319	222.305	81.0426	46.5791	88.0798	186.47	149.419	114.789	211.794	127.264	122.843	222.61	399.688	208.823	172.664	225.466	47.5899	475.829	436.585	402.66	507.428	448.598	263.802	489.267	279.44	206.383	219.522	349.562	204.641	105.664	215.395	56.403	122.107	169.675	104.866	194.22	112.431	156.785	151.208	157.15	238.805	136.248	118.489
	GSCOCG00025671001	Cc03_g00770	2142.4	2182.31	2009.58	2070.89	1814.96	1127.9	1156.48	1149.52	1238.69	1333.81	1179.9	1424.7	1170.03	1037.45	998.003	2486.32	1279.75	1834.21	2618.02	1829.04	1901.81	2628.06	2296.4	1379.61	1941.76	2672.25	2893.4	1410.53	3355.08	1639.52	1399.1	1418.33	1374.28	1527.73	1067.99	1411.12	653.647	961.036	866.714	1137.27	1277.49	1145.43	1757.36	1623.17	1478.72	1269.4	1281.54
	GSCOCG00009011001	Cc00_g10760	802.192	1102.18	1014.53	629.243	523.221	551.026	598.753	532.992	491.342	652.088	598.608	595.108	452.975	470.388	552.086	560.392	662.148	870.417	928.344	748.297	720.591	734.507	1149.08	807.032	1061.81	1177.61	1257.9	575.054	1061.71	1003.58	649.831	646.291	824.201	810.698	492.139	612.835	708.333	685.377	465.136	745.415	499.628	740.984	1027.01	681.805	707.264	549.045	473.412
	GSCOCG00022057001	Cc04_g03620	1587.27	1922.37	1359.18	1802.04	2334.96	1888.83	796.583	906.287	956.743	1301.35	881.067	492.111	538.158	676.993	682.977	1039.15	563.686	738.904	1157.56	1347.97	1260.06	1481.46	1262.12	1422.44	1985.23	1348.04	1725.05	1009.07	931.486	1361.87	1313.68	907.796	1727.13	603.111	663.663	980.982	293.704	621.554	524.132	941.835	534.051	749.971	1749.75	1804.65	1594.61	601.677	694.252
	GSCOCG00034848001	Cc10_g05150	397.727	505.722	521.874	514.028	426.639	506.951	306.975	365.892	344.578	313.6	405.495	304.642	245.88	286.342	283.578	473.559	466.257	432.701	490.599	331.421	429.532	412.549	409.832	512.432	472.654	537.038	528.428	450.773	668.885	532.316	314.679	411.451	455.88	392.034	410.447	442.146	224.223	437.741	244.75	484.532	165.251	495.322	462.204	527.658	488.479	389.062	235.859
	GSCOCG00029068001	Cc02_g14020	1518.17	1711.39	1610.39	1372.71	1292.49	1103.01	1164.04	1108.28	1193.14	1105.3	910.2	1074.14	1282.91	1168.38	1111.17	1214.51	1326.94	1130.44	1362.28	1415.34	1782.79	1399.97	1442.63	1317.76	1465.82	1594.94	1457.81	1560.47	2012.92	1503.45	1159.07	1063.81	1332.27	990.647	1038.37	1155.88	1153.57	1232.41	1234.99	1288.93	1313.65	701.037	1210.64	1190.83	1123.27	1225.02	1171.21
	GSCOCG00025160001	Cc02_g28000	258.217	178.317	155.767	321.027	294.681	183.005	96.2157	111.036	109.63	58.2939	115.808	65.8439	74.6026	100.808	117.255	121.019	59.7708	84.3321	131.137	106.927	138.451	155.376	136.386	109.594	174.275	144.561	275.65	216.019	183.597	237.017	143.822	146.475	173.943	44.6194	88.8245	108.896	34.7783	73.4524	56.2961	123.262	83.0966	71.9006	206.215	166.282	158.032	60.9097	95.6702
	GSCOCG00031273001	Cc06_g07360	436.15	424.107	294.995	364.349	359.851	319.108	131.88	130.091	166.445	151.068	158.548	132.825	551.693	555.116	585.566	438.062	297.662	304.197	313.18	248.068	651.263	411.85	417.136	366.659	377.879	304.141	383.726	368.909	430.682	308.252	278.936	228.782	241.364	156.868	200.108	140.73	239.923	155.696	113.073	436.505	314.918	263.638	291.17	373.532	219.153	438.611	355.383
	GSCOCG00035195001	Cc05_g05980	1794.67	2689.58	2700.87	3441.62	3038.93	2181.1	1117.56	1147.39	972.593	849.033	1421.49	598.211	1264.78	1711.68	1888.39	1297.3	1081.31	1578.2	1558.52	1302.04	1875.92	2118.59	2152.71	2333.36	2975.11	2552.55	1481.27	2478.8	2271.99	2259.84	3732.34	3363.11	3788.69	1603.32	1337.53	1445.3	1135.68	1199.98	1218.91	1534.52	848.131	1817.51	2862.1	4433.69	3434.05	1395.29	885.06
	GSCOCG00016256001	Cc01_g18000	257.156	229.766	214.192	243.231	252.616	152.34	92.9685	89.9059	115.198	76.4642	111.178	110.275	129.27	146.326	142.102	155.656	147.139	137.541	128.253	124.067	361.061	159.867	173.985	130.533	162.332	215.7	321.021	190.367	230.901	253.684	54.1574	146.304	144.64	147.927	78.6337	111.946	66.294	54.0705	51.6452	128.748	132.786	58.9177	184.637	126.447	159.665	89.8078	142.741
	GSCOCG00014936001	Cc02_g22610	1266.58	906.978	1048.6	1102.89	1242.96	1326.32	555.556	598.555	639.247	579.415	553.959	597.833	476.083	581.021	708.748	418.842	602.365	448.764	781.141	726.926	943.01	877.769	916.579	681.42	974.666	881.07	1015.15	712.168	863.372	876.729	1159.05	1087.95	960.284	776.668	829.05	487.5	251.604	450.79	533.456	771.602	418.954	812.886	760.993	918.327	714.828	475.779	481.164
	GSCOCG00039684001	Cc07_g04300	1037.82	1280.56	1146.94	1268.33	1507.98	991.833	593.376	582.699	654.905	536.391	478.324	555.903	761.844	687.433	636.782	685.489	597.958	761.993	729.248	602.945	1037.04	715.54	775.06	809.607	1005.18	1153.88	1172.09	977.509	989.624	1261.88	1404.52	1253.84	1891.02	526.022	535.013	635.884	120.064	424.837	582.876	849.099	669.335	740.984	1346.11	1107.91	1271.34	518.083	607.838
	GSCOCG00023231001	Cc06_g00520	1718.76	2653.34	2280.26	1912.34	1387.33	1594.63	286.395	207.302	269.072	224.689	298.926	145.616	219.046	220.526	196.633	278.857	469.722	493.939	434.928	259.819	476.592	1090.07	1201.56	1340.43	4226.36	3021.67	1871.17	1363.2	1095.66	984.081	2030.52	1664.09	2348.32	702.362	424.752	511.865	222.098	297.254	214.103	563.096	261.054	434.404	1873.15	2241.58	2265.11	399.387	304.811
	GSCOCG00015959001	Cc01_g20220	614.068	639.501	595.861	505.182	322.665	212.706	230.256	291.874	335.864	292.617	159.391	184.537	412.727	352.774	344.672	445.472	326.751	365.436	359.411	684.053	308.595	536.736	477.705	458.76	854.795	507.967	527.308	384.682	862.315	382.293	456.269	398.207	453.421	239.511	262.398	241.612	221.053	310.231	247.759	248.841	212.436	254.651	266.757	438.063	285.418	230.157	219.754
	GSCOCG00012869001	Cc00_g30050	70.3322	154.58	60.342	112.253	121.289	150.47	41.0947	63.4012	31.6291	41.1189	43.7595	28.1789	76.2223	81.9214	74.947	74.4295	102.703	91.359	134.004	80.2137	94.7552	83.7798	56.8313	87.116	119.768	78.774	116.433	71.0108	78.2773	140.8	69.2745	148.708	124.433	27.5531	100.02	42.5383	20.0474	53.9603	32.327	43.716	63.0044	69.9046	56.0781	179.29	112.263	50.5802	60.4416
	GSCOCG00039575001	Cc07_g03460	483.79	460.278	560.82	282.608	325.146	428.39	247.498	228.429	217.937	317.41	519.407	388.395	305.004	279.947	323.075	331.965	306.233	377.482	446.271	275.837	343.096	474.975	531.156	524.939	453.035	497.128	412.022	389.626	371.041	325.853	377.374	525.112	390.005	326.229	261.383	247.147	226.309	312.381	210.932	354.714	192.161	500.315	259.081	317.027	411.866	259.044	219.059
	GSCOCG00017970001	Cc09_g00250	1504.63	2320	1906.38	2033.47	1426.16	1038.78	1269.96	1303.91	1292.84	975.263	1001.36	762.852	870.904	902.355	959.946	1897.58	1551.88	1704.7	1986.86	1398.26	1915.3	1852.19	1712.48	1753.97	2110.51	2103.96	2289.02	1296.11	2488.59	2046.92	2097.54	1653.19	2118.49	2304.33	1346.72	1744.19	1230.39	1124.3	915.266	1310.75	1010.35	925.73	2450.26	1784.85	1722.06	1234.3	1166.32
	GSCOCG00027768001	Cc02_g39070	945.983	824.654	794.481	1054.64	933.417	1054.15	459.356	469.54	489.785	471.372	510.252	431.73	496.428	470.429	428.221	441.245	426.019	492.936	529.235	388.101	916.316	634.109	640.812	673.131	898.433	738.736	988.138	743.736	619.946	986.934	912.543	818.129	917.007	392.181	529.901	551.272	492.584	459.47	516.15	655.911	703.075	337.536	1093.35	860.152	792.805	588.254	564.184
	GSCOCG00014215001	Cc02_g17100	2033.63	2231.51	1644.46	1080.24	1723.44	1171.05	1079.71	1003.58	848.756	829.92	937.583	789.305	837.988	945.795	948.092	932.981	905.943	1313.16	1785.9	1436.72	1636.75	1488.39	1395.05	896.545	1680.39	1786.93	2721.65	1318.79	1847.16	3007.05	1342.87	1073.53	1554.5	1318.08	622.836	1166.76	557.873	914.538	775.076	1028.11	941.483	1001.63	2231.29	1400.24	1121.89	594.461	787.019
	GSCOCG00032926001	Cc11_g08060	1197.58	1708.48	1248.19	933.518	1257.12	724.459	516.665	655.651	679.08	800.302	614.082	630.07	1125.8	1259.41	1348.81	1149.16	740.776	1237.86	1103.8	1139.52	954.65	1090.91	1135.94	945.172	1195.75	1129.1	1402.54	877.878	1321.59	1367.41	1324.49	1267.08	1353.93	857.775	542.168	690.597	658.884	631.355	691.439	436.634	782.046	596.182	990.205	867.74	699.785	618.201	1033.81
	GSCOCG00023808001	Cc02_g30690	1800.24	1821	1523.73	1246.66	1396.49	1402.02	1361.8	1132.61	1117.79	1012.52	1716.66	1258.61	1091.46	1104.67	1171.79	1570.56	995.723	1653.49	1987.8	1408.95	1948.03	1665.71	1481.55	1410.68	1730.46	1593.9	2233.76	1592.03	2439.88	2098.76	1576.42	1305.88	1959.63	1322.57	908.712	1449.21	1387.22	1335.11	1222.27	2033.26	1175.72	1750.6	1935.86	1389.5	1510.97	1207.47	1092.5
	GSCOCG00023729001	Cc06_g04200	2543.47	2830.17	2303.62	1416.04	1224.78	1219.93	1641.7	1143.19	1100.79	1415.06	2067.42	1771.18	1184.82	1416.21	1652.19	2082.19	1247.23	2463.68	3022.77	2253.39	1314.45	2468	3140.83	2286.4	2370.81	2969.89	3054.05	1780.43	2196.55	2101.54	2519.19	1531.02	2399.16	1170.15	1010.81	1319.61	1495.65	1978.3	1407.29	1692.82	1786.41	2199.98	2022.22	1497.23	1849.01	1809.15	1776.88
	GSCOCG00034053001	Cc11_g04170	4246.3	4571.73	4656.9	3064.46	3105.73	3745.11	3386.17	3343.85	3088.31	2729.76	2618.6	3353.62	4042.99	4063.16	4145.64	3646.86	3943.98	3976.62	4484.07	4664.99	4272.65	4989.46	4344.43	4001.89	5076.93	3685.99	4650.39	3555.93	4356.75	4198.45	2812.23	2338.14	3067.23	1810.31	2670.95	2498.8	3098.64	3001.05	4103.46	2831.17	3730.82	3507.19	3343.84	2909.46	3109.01	2932	3742.91
	GSCOCG00014721001	Cc02_g20960	1235.96	800.381	886.001	1008.36	770.803	875.897	826.827	973.946	699.286	730.488	644.153	738.898	653.343	692.338	740.205	1171.48	1313.29	888.493	1194.39	1136.31	767.511	1222.6	1122.14	1229.88	1164.16	1046.07	1344.91	905.499	1098.59	1327.61	1473.66	975.514	1215.51	907.732	741.256	687.963	671.499	642.145	506.828	774.896	562.627	835.854	1079.52	800.239	874.331	580.014	779.976
	GSCOCG00035395001	Cc08_g14850	17474.5	16770.5	18955.7	16022.5	17471.6	33353.3	8135.25	9055.44	7631.68	4102.77	3948.87	4838.46	2801.78	4430.04	5478.87	7439.43	11237.4	7839.8	16544.8	8954.82	7041.02	20517.8	22680.7	26646.5	24748.8	24683.3	13272.2	15387.7	17424.1	12398.1	22768.2	22697.9	26124.6	13187.7	11016.7	11901.9	7348.72	11479.7	4924.42	7756.66	4694.02	7727.4	17163.4	27892.9	22682.3	5885.64	5280.83
	GSCOCG00043173001	Cc06_g06030	959.61	1030.34	849.976	1506.64	1288.34	1151.88	867.876	761.417	740.477	765.849	871.96	946.972	1075.79	1056.38	1026.99	1375.13	1162.6	1528	1313.27	987.752	957.162	1146.48	1105.57	1090.88	1101	937.16	1271.34	1289.21	1188.61	1209.07	881.229	1072.22	1239.52	746.75	618.737	666.038	758.89	1082.1	788.144	1699.28	1200.98	1213.34	1169.09	1224.63	1104.28	1459.28	1114.23
	GSCOCG00020899001	Cc05_g02690	357.971	340.194	237.55	531.751	405.961	634.425	62.6973	71.8984	57.0906	29.6193	45.602	33.6206	32.0503	37.79	41.5127	33.002	64.2997	38.1516	101.86	77.0302	194.856	259.68	191.853	211.788	386.63	410.886	512.406	250.55	190.181	165.678	409.747	294.162	329.008	33.0762	42.8878	63.8533	110.431	18.492	70.7167	82.6911	31.8432	0.996893	424.852	321.695	298.736	51.6014	36.3362
	GSCOCG00024801001	Cc10_g02910	4352.8	5580.21	4212.92	2228.44	2629.66	1389.52	1000.83	812.195	1104.76	669.313	544.85	475.1	624.946	620.9	707.985	1558.15	1043.65	1523.99	1573.64	1284.92	1209.68	2280.09	2185.99	1540.39	4231.93	3949.13	7102.27	1841.58	4643.86	2980.1	2994.94	2243.76	2923.74	1202.8	934.231	1079.53	407.363	825.831	429.725	689.808	771.841	881.791	4506.17	2546.51	2263.94	580.016	882.652
	GSCOCG00035689001	Cc08_g17070	946.056	1252.63	1005.76	877.398	694.907	608.511	693.889	612.321	808.594	696.074	578.549	641.166	829.114	735.711	751.311	1132.6	804.111	1116.39	942.467	942.845	1045.32	1170.16	1034.16	799.458	1030.24	1136.65	1525.08	889.714	1627.46	1108.15	702.817	746.721	927.076	716.893	585.047	775.091	719.93	768.628	685.161	666.881	845.824	665.087	1071.61	691.034	680.75	598.589	837.659
	GSCOCG00019837001	Cc02_g00530	1170.32	1016.63	1108.97	1276.21	1322.26	821.246	702.532	684.217	716.183	687.45	890.225	663.628	639.923	640.537	640.142	996.907	617.609	705.774	727.352	868.008	960.617	966.821	958.375	879.05	947.497	1275.74	1547.15	1104.76	1282.39	1023.9	1192.56	971.831	1058.02	765.294	675.911	668.797	711.505	699.45	657.811	773.822	795.372	761.955	1181.13	864.842	893.424	626.445	697.734
	GSCOCG00020808001	Cc09_g08460	750.044	755.848	924.962	587.874	680.883	830.877	488.527	584.774	357.66	296.419	111.047	341.871	357.278	404.64	411.225	376.632	539.071	358.41	878.297	868.04	1392.75	950.917	944.76	547.408	960.526	807.764	1303.15	571.114	701.436	751.755	607.611	463.564	476.36	468.991	495.19	515.86	816.71	440.049	532.474	1058.53	506.352	406.441	734.756	787.674	697.622	602.7	428.403
	GSCOCG00025635001	Cc03_g00530	133.747	166.312	173.311	158.551	108.055	102.52	84.3132	75.1046	98.1309	98.4627	112.056	138.132	121.187	111.33	82.0413	117.568	92.3253	126.496	118.856	131.486	135.915	142.469	127.776	80.2448	166.61	166.066	133.733	123.295	128.475	149.067	134.089	125.933	167.557	103.988	98.0172	84.741	113.664	122.13	72.8118	85.1718	101.615	116.84	135.448	113.984	117.975	144.477	139.148
	GSCOCG00028187001	Cc01_g12500	409.046	463.343	537.455	280.632	482.004	630.608	206.433	211.497	176.697	215.122	215.924	247.177	171.804	236.668	240.213	258.245	370.536	239.945	358.53	222.39	286.898	381.391	360.789	379.256	437.769	396.858	371.553	308.741	249.66	328.669	276.83	359.394	360.673	304.856	308.336	169.55	272.562	168.686	170.74	245.522	143.504	207.715	225.259	335.316	360.738	215.673	122.044
	GSCOCG00029537001	Cc02_g10360	648.071	695.428	701.018	865.576	774.972	754.186	569.595	593.264	569.57	511.534	539.413	419.216	535.262	549.551	514.447	886.798	671.569	500.971	640.58	597.57	650.172	685.142	663.909	658.877	785.173	764.585	708.707	788.127	703.545	758.216	713.582	556.759	637.61	494.741	620.77	615.467	656.766	584.867	567.779	556.625	513.976	565.225	816.333	798.515	752.707	565.555	602.148
	GSCOCG00031379001	Cc06_g06470	1947.6	3288.43	1883.97	1854.25	1488.95	742.649	225.893	142.816	301.497	100.383	112.984	111.749	83.6092	95.1431	123.857	293.874	139.27	482.891	483.121	312.138	98.7633	1285.78	1456.41	1081.62	3452.11	2455.53	2506.12	1074.17	1516.22	1353.5	1429.39	1564.78	1844.1	162.802	229.729	299.992	143.147	193.443	90.595	87.3231	53.6026	123.831	1806.53	1664.61	1167.4	76.386	104.047
	GSCOCG00032790001	Cc11_g09090	1415.05	1332.63	1385.48	512.046	914.582	767.613	365.356	332.098	653.052	421.64	627.845	377.369	528.534	487.167	561.907	826.317	669.855	576.266	1044.41	640.351	671.075	1356.61	1162.53	1312.77	1770.72	1796.6	1466.44	772.332	2185.52	572.973	632.538	876.054	631.337	421.951	541.124	359.119	274.744	399.981	429.142	365.603	322.501	286.606	449.737	398.615	440.893	292.08	422.395
	GSCOCG00039735001	Cc07_g04750	15457.9	19586.4	15769	5597.19	4544.35	3223.75	130.775	96.2683	146.501	323.153	494.808	345.152	561.404	570.515	613.872	914.087	465.27	862.387	789.686	567.638	431.093	9885.92	11229.3	7946.87	18478.3	16033.6	26347.6	8748.29	14328	9021.77	4161.59	3573.72	4816.13	77.1147	34.7414	150.83	0.0640794	167.447	148.962	539.212	805.519	686.059	4887.08	4123.31	3914.94	537.698	861.704
	GSCOCG00032290001	Cc11_g12640	2979.67	3559.63	3051.37	2582.95	1888.37	1326.28	2035.16	1924.67	1897.99	1711.48	1748.49	1469.58	1643.92	1612.88	1914.66	2764.42	1745.17	2594.19	3155.76	2542.03	2409.36	3068.72	3186.23	2450.49	3303	3547.94	4868.5	2583.34	5200.61	4984.47	3041.43	2055.01	3120.56	2709.14	1355.92	2459.17	1490.4	1979.41	1892.63	2164.28	1929.17	2349.78	4812.68	2549.65	2577.39	1859.72	2218.22
	GSCOCG00020215001	Cc02_g03340	1885.17	1558.64	1406.89	1667.14	1630.05	1555.34	1053.8	1114.61	1035.17	706.574	775.382	791.981	634.597	781.985	827.747	1345.43	1004.35	916.603	1176.47	1014.46	824.587	1362.69	1203.67	1383.1	1890.51	1553.99	1783.9	1439.14	1354.9	1348.86	1613.17	1338.54	1764.1	885.182	947.497	1022.15	686.249	742.678	625.71	794.526	789.536	512.296	1546.33	1500.01	1197.62	784.351	974.6
	GSCOCG00034903001	Cc10_g04710	1281.39	1647.23	1180.04	759.223	1231.7	276.895	545.813	571.051	502.709	595.652	810.942	734.728	844.691	934.545	1102.14	985.22	747.655	1013.98	1507.61	988.841	1300.34	1095.55	959.081	812.036	1295.95	1317.82	1672.25	1121.52	1759.48	1685.87	1926.7	1464.4	1793.37	1008.93	653.459	944.35	518.945	740.559	1300.1	1272.57	1000.25	1147.43	1515.38	1264.7	1020.97	802.916	914.929
	GSCOCG00012177001	Cc00_g05140	1291.57	1447.61	1181.99	968.976	780.739	721.596	770.631	737.1	896.9	673.111	747.144	694.264	628.631	724.549	808.022	1178.19	737.371	982.861	1072.66	1080.73	1054.52	1342.9	1280.94	1236.55	1544.21	1332.92	1555.84	908.456	1791.66	939.629	574.14	539.806	693.392	951.924	636.101	881.586	570.487	730.777	643.281	583.932	647.551	666.086	1105.85	1038.53	942.822	506.745	828.56
	GSCOCG00003881001	Cc02_g36770	55445.1	65541.1	52609.5	89818.9	42473	35191.3	9577.05	8006.43	11750.4	8288.83	2488.23	3404.33	13588.3	13960	15687.2	9706.98	15259.2	17815	16302.3	25560.1	11140	41488.8	44930.7	31889	79841.7	62532.9	67159.2	26964	51849.6	32551.6	109867	74822.3	91864.9	1950.37	12846.3	6384.36	5359.47	7084.17	6422.55	11199	10526.3	12140.3	66534	56735.5	37416.2	11364.7	8091.84
	GSCOCG00037058001	Cc07_g10920	252.642	365.417	105.119	125.056	217.316	70.8684	110.284	200.858	92.8802	55.4475	71.1093	47.6834	168.025	238.716	292.318	90.0341	201.918	273.068	362.326	272.586	146.643	334.365	268.469	168.978	311.487	313.838	420.434	189.388	120.309	225.936	62.7671	100.38	96.4752	4.81506	24.507	45.7507	0.0606267	40.0364	105.935	47.0326	121.901	106.854	114.345	199.648	148.382	103.217	131.416
	GSCOCG00018684001	Cc07_g18850	1999.67	2214.83	2084.55	1540.11	2379.62	1357.91	1627.7	1853.8	1361.35	1167.44	1186.3	1187.32	1186.38	1264.3	1350.77	1197.1	1212.25	1402.51	1967.05	1536.14	1670.29	1840.8	1750.06	1448.33	2271.68	2172.98	2390.78	1658.12	1847.96	1966.38	2445.69	2053.71	2175.71	1543.5	1301.79	1520.31	1336.7	1210.8	1202.93	1471.22	1237.95	1367.12	2239.5	2439.92	1705.1	1284.87	1228.88
	GSCOCG00021740001	Cc04_g01080	204.01	344.874	236.585	176.254	459.287	106.319	69.1742	52.9083	80.9919	125.228	276.245	74.5096	102.943	170.136	208.139	402.476	213.765	316.243	325.48	234.152	381.79	188.675	235.982	264.612	273.341	300.851	219.573	372.857	337.601	335.122	324.299	114.011	286.937	111.133	71.487	129.459	275.699	170.831	111.548	622.924	120.732	144.8	154.28	192.303	206.939	174.427	145.211
	GSCOCG00039401001	Cc07_g02180	273.029	271.386	224.9	398.82	383.006	229.962	74.5486	57.1234	58.4866	102.34	78.3565	47.8435	117.376	110.571	110.487	139.174	116.351	82.3262	104.717	111.166	93.9124	158.251	165.902	221.103	316.924	355.868	346.979	314.672	207.6	148.063	207.634	254.15	297.106	52.9457	81.6693	60.1417	150.41	82.1742	21.7738	89.4948	109.28	58.9181	257.273	273.819	243.443	99.0827	103.236
	GSCOCG00021860001	Cc04_g01950	2143.56	2243.52	2357.17	1859.16	1580.48	1761.38	1553.12	1460.43	1566.19	1884.55	1830.49	1598.08	1513.09	1577.22	1685.65	2091.26	2375.84	1781	2106.65	1846.15	2591.53	2462.73	2262.39	2358.45	2512.35	2568.73	2336.9	2247.98	2602.47	2170.03	1299.66	1535.73	1855.5	1735.95	1761.24	1609.11	1793.48	1607.54	1243.36	2225.36	1667.13	1685.69	1711.09	1301.81	1543.1	1738.97	1661.6
	GSCOCG00022131001	Cc04_g04130	763.631	888.238	759.431	397.825	458.909	427.406	424.753	399.744	380.246	562.218	494.741	447.118	473.842	620.282	656.7	1260.21	657.787	892.507	1026.49	606.146	632.478	927.272	844.331	768.523	783.022	930.643	843.545	741.76	1071.89	796.156	363.352	609.852	595.603	574.174	410.454	435.454	590.457	629.15	404.035	642.856	599.634	727.003	535.919	526.109	401.428	595.486	703.387
	GSCOCG00032125001	Cc11_g13910	513.222	466.341	502.395	434.261	522.491	418.772	351.259	322.55	328.95	359.511	351.705	294.877	246.615	296.148	295.433	435.536	356.728	323.272	410.395	377.354	347.272	445.295	477.012	488.105	517.298	575.858	541.935	518.842	558.455	403.605	275.769	457.357	416.556	437.341	342.042	293.606	47.4407	336.001	127.441	313.232	198.918	381.478	329.832	433.711	376.361	203.326	298.735
	GSCOCG00014791001	Cc02_g21490	1439.99	1499.71	1482.85	1405.2	1546.74	1173.92	1042.99	1068.09	1146.13	821.304	1071.53	910.78	1085.48	1124.99	1117.81	1327.98	1225.1	1110.36	1575.5	1391.84	2102.45	1536.26	1251.26	1620.06	1531.15	1451.53	1577.92	1260.6	1915.59	1787.71	1710.48	1422.05	1993.96	1862.57	1204.8	1484.89	1030.43	1018.37	1143.26	1352.25	1020.39	1331.17	1760.48	1799.99	1454.11	985.591	1194.56
	GSCOCG00030079001	Cc01_g06780	2475.51	2691.79	2658.03	3426.86	2357.12	2167.69	1797.4	1923.61	1994.73	2049.01	1713.85	1515.71	1565.44	1602.43	1631.01	3209	2734.25	2252.85	2488.73	2933.25	2711.42	3376.26	3327.63	3027.37	3443.43	3269.69	2796.7	3251.14	3579.16	2182.03	2100.82	1878.3	3021.38	2033.89	2225.8	2090.82	2039.79	2700.43	1404.32	1952.51	1699.09	1422.05	2623.01	2277.14	2497.07	1900.99	1628.57
	GSCOCG00042748001	Cc02_g36110	148.417	117.038	166.5	32.4758	114.023	112.151	52.999	87.7275	52.8879	57.3497	80.2143	64.3278	72.4975	69.9587	74.3409	52.8332	138.832	58.2317	203.845	101.6	107.287	151.513	169.706	104.541	212.298	184.389	97.0821	112.456	93.671	64.7518	75.6197	52.0834	38.304	16.0196	26.547	35.2301	0.053388	25.907	36.038	35.0022	107.051	20.9695	44.7737	49.2247	47.5677	73.2866	130.371
	GSCOCG00028860001	Cc02_g24630	829.378	1206.55	928.843	1065.48	891.346	798.261	598.764	518.197	588.028	638.701	572.179	607.645	826.193	652.387	622.285	889.201	581.654	920.615	893.435	793.181	661.844	872.487	779.395	645.426	1011.72	1019.11	1337.52	805.873	1256.32	1029.47	1415.29	1113.43	1261.23	557.397	684.071	593.719	797.809	644.348	831.261	747.623	804.639	653.104	924.103	809.385	859.036	648.113	681.581
	GSCOCG00013147001	Cc00_g19590	2494.8	3788.03	2500.29	2744.43	3693.49	2898.9	1534.77	1942.62	1435.35	984.79	1674.74	1290.71	745.931	1087.95	1162.69	1624.4	1286.67	1281.03	2369.87	1700.78	2891.05	2088.91	1749.91	2532.68	3530.56	3376.46	3227	2327.87	3552.26	3393.03	4262.14	3520.47	4515.15	3706.63	1885.82	2346.12	1139.89	1481.01	1005.33	2724.08	953.082	2158.04	3727.52	4466.14	3532.99	2142.46	1074.06
	GSCOCG00026599001	Cc03_g07470	8462.08	19104.3	13857.8	11916.2	11129.8	6391.94	928.429	1109.31	864.392	414.944	862.123	183.529	1039.68	1605.92	2210.97	3489.7	2486.97	2396.42	1967.95	2357.09	2739.17	7921.04	9312.54	7092.08	13132.4	13601.8	16641.1	9823.47	8138.4	4269.66	14468.8	9570.19	20386.1	3363.73	795.39	714.23	1774.51	1880.97	414.167	904.747	440.776	941.709	8888.72	9833.9	5716.88	622.32	378.396
	GSCOCG00022017001	Cc04_g03240	1271.24	1845.24	1761.31	968.959	1640.05	1380.93	362.081	437.786	303.483	252.44	243.305	130.273	421.499	521.511	652.186	151.287	313.083	557.183	612.277	305.807	896.174	877.082	895.721	453.618	1522.44	1356.65	1715.19	642.139	524.845	745.286	1675.86	1338.51	1422.56	695.087	342.054	438.209	72.6993	241.069	362.483	692.902	267.775	317.563	985.728	1024.55	783.356	410.74	263.959
	GSCOCG00013191001	Cc01_g02650	121.26	107.974	163.585	99.4492	93.1509	177.332	74.5057	40.2213	45.7339	42.9951	89.3922	47.7061	40.1653	58.0521	83.1872	105.194	96.6838	71.2823	64.1352	54.5591	94.0763	114.063	134.173	175.904	136.072	128.296	55.4216	167.705	94.2925	61.0261	175.118	113.874	141.014	64.1336	79.6256	41.2325	54.6994	52.9312	18.3843	59.9911	34.3159	54.9249	48.0688	57.0782	82.9865	88.7191	36.2601
	GSCOCG00024564001	Cc10_g01010	877.969	842.164	451.742	432.301	388.751	275.009	209.702	208.348	276.045	230.429	259.706	177.618	276.498	352.87	349.396	524.13	335.273	461.814	499.058	780.264	285.9	772.04	684.892	465.379	739.457	607.185	1015.01	568.161	698.706	367.476	267.116	347.356	469.749	19.1703	208.249	139.112	323.104	205.456	291.009	108.17	526.217	141.804	430.99	260.375	355.395	182.702	569.743
	GSCOCG00028204001	Cc01_g12630	3050.99	2460.39	2828.41	2537.64	2603.98	2229.03	2064.35	2246.14	1849.65	1955.29	2012.71	2146.88	1512.33	1653.55	1723.15	2752.03	1904.34	1989.82	3156.69	3321.29	2630.83	3174.53	2522.11	3394.15	3589.33	2735.91	2531.88	3372.47	3847.75	3336.53	3311.73	2336.95	3029.17	3373.23	2055.3	2295.62	1829.31	2612.89	2172.54	3015.56	1841.75	3134.7	3570.24	3526.22	2820.48	2247.75	2282.83
	GSCOCG00032527001	Cc11_g10810	4283.58	3313.11	2705.72	3782.33	4523.76	3835.17	2409.12	2827.76	1871.12	1793.71	2270.63	1274.19	1786.65	2107.18	2394.98	2661.66	2933.61	2895.37	5103.91	6950.37	1829.49	5938.85	5082.76	3220.67	3493.59	5106.17	4705.55	5729.96	2546.27	3055.06	2095.42	2047.69	2938.86	829.981	2050.17	1933.67	1489.38	4702.45	1891.54	2366.18	1894.72	2481.6	1698.05	5545.69	4106.48	3221.97	1908.1
	GSCOCG00015593001	Cc06_g21850	760.164	623.571	594.883	566.212	732.127	637.276	363.165	292.965	472.457	336.548	493.003	265.681	346.82	368.199	405.992	510.82	500.481	452.78	558.539	401.955	364.854	629.635	507.974	532.445	684.982	533.846	735.573	423.153	678.34	544.356	448.754	509.562	789.771	360.701	343.067	467.951	79.013	256.194	351.351	289.243	326.735	293.597	737.393	431.129	522.826	344.704	391.384
	GSCOCG00022331001	Cc04_g05670	2231.74	1079.26	1189.77	353.497	618.893	1480.69	424.747	414.54	334.777	515.307	1743.19	732.213	431.25	502.613	594.233	1201.37	731.376	1018	3153.02	1482.7	857.188	2149.08	1984.54	2105.62	1537.66	1397.6	1124.4	1706.45	1259.56	2976.5	413.074	722.295	471.308	276.895	691.192	357.759	807.25	679.978	400.962	1134.97	475.218	763.952	627.166	806.154	866.324	787.44	698.284
	GSCOCG00035390001	Cc08_g14810	452.088	483.74	568.61	458.893	249.944	359.366	199.931	189.29	144.029	151.053	189.532	177.402	138.285	130.145	146.081	207.766	213.861	236.93	187.743	200.951	146.732	304.581	291.603	198.313	414.92	397.943	435.24	281.123	208.25	280.525	422.738	341.339	379.785	222.273	200.12	187.07	123.166	197.758	103.341	331.668	135.073	180.751	248.331	333.871	396.746	260.069	90.2259
	GSCOCG00039573001	Cc07_g03440	1128.43	1198.87	1181.02	1218.11	1228.13	1012.92	886.276	1014.14	844.429	710.398	757.151	831.052	719.091	896.829	855.979	987.707	802.431	941.7	1239.66	1009.13	1121.64	1237.88	1047.08	1074.97	1426.58	1187.33	1218.74	921.279	1551.86	1304.44	1861.83	1516.4	1582.59	1376.5	859.7	970.443	728.353	807.542	698.037	1032.48	685.219	1274.25	1240.04	1549.09	1199.4	1110.45	845.861
	GSCOCG00027391001	Cc01_g05740	138.266	183.776	145.065	169.377	136.963	136.07	56.2265	49.7335	80.8851	34.4193	29.1235	37.6455	25.9014	53.2386	68.0591	90.2497	71.7988	94.3701	137.832	50.3061	60.2912	130.926	118.999	138.156	212.362	227.532	191.332	85.8087	153.496	80.4957	120.06	162.139	168.863	83.9849	74.5349	62.9311	1.11743	59.2297	19.6617	34.8496	32.0074	6.98869	186.538	219.96	210.957	27.8816	46.5675
	GSCOCG00035784001	Cc04_g16740	560.763	477.708	408.915	445.102	442.448	242.417	328.58	359.551	337.49	253.364	272.423	298.865	328.205	286.941	323.705	514.318	268.541	279.099	383.955	463.922	415.252	532.983	499.448	323.047	577.211	655.674	768.662	556.322	750.279	414.698	357.907	390.907	436.864	249.515	235.86	311.032	205.265	285.369	231.666	309.944	309.109	218.699	474.122	387.741	293.233	226.033	356.375
	GSCOCG00043025001	Cc06_g04970	3691.16	4393.4	3572.26	2288.49	6149.86	3989.47	1085.15	1539.68	750.706	381.46	724.412	620.14	699.645	842.182	902.094	491.631	1087.56	578.274	1882.07	1389.75	6027.31	2701.84	2375.73	1967.4	3580.67	3361.38	3946.61	2489.65	1668.44	2510.76	1659.68	1420.85	2166.64	1101.58	1000.59	763.096	464.127	390.252	222.487	869.728	350.084	452.379	3630.02	2105.05	2727.11	588.238	249.793
	GSCOCG00003883001	Cc02_g36750	4494.38	4592.17	3849.75	2319.02	3057.12	2726.41	2783.11	3608.2	2830.63	1979.18	2389.02	2532.35	2974.56	3755.16	4188.52	3073.18	2699.15	2942.56	4113.31	3616.35	4094.83	4104.85	3574.4	3297.78	4864.57	3213.67	4611.13	2166.1	3612.52	3774.47	4520.52	3468.42	3814.15	2578.2	2171.69	2407.42	1753.55	2650.76	3402.18	3149.83	2386.02	3919.62	3533.32	3607.75	2934.45	3298.36	3449.87
	GSCOCG00032469001	Cc11_g11260	241.392	380.365	284.296	240.266	328.537	291.326	186.992	224.173	166.756	114.711	183.191	138.365	89.5278	133.037	151.481	223.644	117.087	181.714	403.819	217.058	330.543	281.796	188.217	214.292	282.093	231.917	484.036	201.21	457.656	386.068	178.437	180.405	274.156	195.192	127.641	211.393	114.74	143.759	119.125	105.824	103.37	49.9302	277.156	227.869	250.928	111.47	123.625
	GSCOCG00022254001	Cc04_g05090	384.105	403.615	463.456	727.716	299.383	904.692	138.388	218.871	162.413	248.598	264.252	191.57	313.222	310.798	316.446	319.485	399.533	434.707	298.127	271.528	261.711	406.462	466.227	432.83	545.567	424.914	456.131	422.182	362.352	240.648	279.016	515.384	393.757	121.485	252.168	157.074	169.481	270.202	167.536	314.347	267.838	411.436	352.552	280.162	283.382	309.614	278.817
	GSCOCG00023702001	Cc06_g04000	2243.24	2173.95	2408.78	1939.91	2224.34	1870.62	1786.58	1810.45	1614.7	1608.22	1609.99	1556.1	1504.13	1574.44	1553.36	1462.88	1372.23	1649.48	1989.69	1659.06	1671.96	1864.32	1910.95	2056.24	2456.78	1915.26	2137.03	1840.6	1574.83	2198.77	2173.24	2045.23	2321.72	1516.5	1450.86	1628.11	1426.18	1644.28	1471.46	1912.13	1374.82	1680.69	2159.41	1993.99	1985.98	1735.86	1428.38
	GSCOCG00022302001	Cc04_g05480	1041.24	1573.96	1065.15	670.587	1177.05	918.064	688.482	775.141	602.432	467.534	564.916	561.495	454.398	585.255	663.318	610.911	916.359	642.526	1280.3	670.282	509.078	1129.68	1031.87	1431.73	1454.88	1282.21	892.722	1031.77	682.369	1003.57	1258.54	1372.31	1246.01	782.463	687.145	816.079	517.834	521.059	391.069	715.93	437.467	642.119	1244.47	1121.66	1100.47	543.877	560.018
	GSCOCG00027635001	Cc02_g39970	329.712	436.308	266.76	276.711	241.8	226.15	217.237	169.23	229.144	139.589	127.529	164.715	103.093	122.546	114.46	159.649	218.986	311.219	219.823	202.043	190.398	274.124	216.411	230.207	419.285	391.484	502.613	291.97	262.762	325.892	366.448	190.143	216.044	119.941	82.7236	239.623	113.67	110.271	99.8579	120.104	104.866	218.702	260.087	181.803	212.966	107.337	137.856
	GSCOCG00041869001	Cc06_g09790	4077.5	5033.66	4192.47	3903.45	3645.52	3919.51	1014.89	1010.99	1037.97	771.637	519.323	436.068	1449.66	1181.64	1186.83	783.087	1065.14	1174.61	1384.96	1393.92	888.312	2628.71	2653.63	2018.47	4300.5	4036.45	4674.89	2073.39	2428.91	2165.41	4879.49	4091.63	4158.36	452.207	881.12	854.197	525.211	402.205	630.07	327.522	966.987	452.379	3727.32	3201.75	3200.34	554.214	890.449
	GSCOCG00014925001	Cc02_g22520	2963.79	3003.21	2909.22	2037.4	2162.41	1984.67	1689.32	1633.87	1947.67	1474.36	1388.57	1360.56	2082.84	1911.16	1769.09	1736.07	2144.86	1560.13	1856.63	2223.45	2018.46	2697.23	2509.96	2284.74	3410.77	2826.5	3364.26	2314.07	2585.04	2069.11	2269.46	1999.26	2329.34	1518.03	1759.2	1840.99	1931.36	1487.57	1535.84	1361.02	1928.49	1225.32	2107	1781.75	1968.79	1397.38	1765.72
	GSCOCG00014644001	Cc02_g20320	173.41	262.426	201.537	296.415	184.796	178.225	156.724	127.988	186.355	156.823	113.856	127.183	146.427	167.985	193.527	298.947	233.526	212.838	205.657	179.618	249.222	251.956	243.873	267.92	296.232	215.743	439.941	240.674	390.221	181.392	166.511	168.219	158.808	145.307	124.568	126.987	117.879	134.017	80.8269	176.788	210.94	82.8848	204.984	216.988	235.549	164.103	205.929
	GSCOCG00039411001	Cc07_g02270	4657.52	3971.47	4553.7	4008.83	3072.74	2348.81	2697.69	2237.71	2813.36	2176.15	2542.1	2374.61	2567.97	2593.02	2705.43	3102.15	2642.68	3126.28	2575.52	2435.14	3214.01	3734.78	3994.46	3838.67	4499.77	3943.7	3863.33	2689.88	4653.82	4258.64	4758.43	4216.31	5802.97	3121.16	2029.78	3077.4	1528.29	2127.5	1857.33	2128.26	2389.54	1709.65	4084.49	2728.06	3232.6	1941.26	2689.01
	GSCOCG00009143001	Cc00_g17190	10054.9	11095.2	11887.1	6891.1	11602.8	8887.42	3199.17	2738.96	2550.16	1279.3	1809.59	1195.86	2300.93	3202.09	3985.32	2288.14	4227.18	5156.25	4346.34	4099.51	3681.19	6348.31	7303.47	4063.76	9072.53	7200.48	10358.8	4450.58	5234.5	8023.87	17830.2	11322.5	16697.9	1525.36	2396.3	2847.99	3172.28	2340.53	2640.5	8069.88	4257.26	7375.88	16566.4	9408.26	8557.78	5369.62	3337.25
	GSCOCG00030664001	Cc06_g16600	1739.06	1454.27	1777.86	1286.05	1372.52	1628.19	1112.15	1096.64	1016.69	1491.58	1563.54	1128.84	1184.92	1247.54	1117.1	1441.36	1550.23	1304.12	1355.69	1475.17	1297.79	1702.98	1763.8	1429.92	1571.46	1628.38	1755.68	1597.95	1456.58	1300.71	1089.9	1394.09	1395.81	1044.75	1200.7	924.071	885.192	1278.85	892.701	1409	1106.91	1332.17	1052.06	975.573	1172.35	1356.07	1028.53
	GSCOCG00033741001	Cc10_g15550	1928.31	2765.29	1630.82	2870.48	2693.16	1384.73	300.455	298.212	233.699	130.975	159.461	150.865	271.979	331.079	429.163	459.496	341.27	498.959	995.415	531.299	208.668	1201.34	1285.41	765.936	2256.45	2208.58	2982.87	1269.48	1304.85	1155.36	2633.83	1946.08	2977	198.483	327.741	387.361	94.7764	203.18	163.975	336.151	218.241	400.452	2764.36	1970.96	1581.68	265.231	226.131
	GSCOCG00031316001	Cc06_g07000	516.657	657.733	498.493	444.113	428.359	357.436	323.173	326.777	340.291	313.6	341.672	368.712	255.69	228.854	244.729	584.587	391.759	444.748	599.098	468.224	411.838	563.32	517.355	620.41	609.881	606.091	896.098	529.683	935.468	621.178	549.192	285.767	401.391	367.651	262.412	382.035	475.703	323.266	294.602	311.078	348.554	351.518	454.103	304.896	349.854	213.643	333.981
	GSCOCG00038484001	Cc08_g00670	8179.86	8981.74	7589.49	7555.81	6516.94	4351.68	4408.63	4710.15	4590.36	5519.76	6462.76	6172.53	5268.34	5092.27	4811.41	7207.72	4985.92	7704.27	8021.92	6262.06	6041.1	7919.56	7430.3	7289.7	9274	8595.9	10222.7	8720.67	9936.23	9809.65	6800.85	7086.78	8385.12	7153.05	4718.09	5529.99	7732.86	6451.78	5930.69	5549.88	7075.28	5891.92	7720.97	5305	5393.46	5299.47	6962.38
	GSCOCG00012711001	Cc00_g33120	39.5513	23.3181	23.355	61.0735	19.6255	34.4868	5.45364	9.51369	11.2304	0.932229	4.60346	2.82543	14.1369	20.4621	12.3377	5.63245	16.3221	16.0615	18.8677	12.8705	22.7197	24.9221	43.3432	49.4813	53.2513	19.4837	29.5086	43.4296	9.87078	13.8278	48.5358	23.0995	15.5011	14.194	16.3263	7.10061	4.16334e-17	4.16334e-17	4.16334e-17	23.8022	8.32866	0	30.6752	27.6924	21.3276	0.0215403	5.58144
	GSCOCG00021424001	Cc05_g10580	2247.8	2388.63	2775.84	2867.52	2560.19	2607.57	1356.43	1428.7	1411.01	1327.13	953.922	1208.24	1042.14	1033.28	1009.89	1750.13	2474.29	1474.8	1340.59	1178.04	1701.43	2081.32	2018.49	1997.6	3539.27	2864.25	3696.49	2030.98	2681.73	1607.12	2634.9	2559.5	2147.84	1342.59	1579.49	1030.6	1006.2	1007.54	760.917	1453.69	1091.84	742.98	2431.92	2150.88	1847.49	1588.28	1120.51
	GSCOCG00032485001	Cc11_g11100	1059.28	782.99	1049.58	859.657	1093.57	1337.83	539.336	612.287	511.26	586.109	656.958	496.041	599.545	590.811	631.624	509.902	753.794	575.261	642.456	554.834	857.481	731.519	902.885	751.793	771.038	923.086	758.982	778.262	646.861	810.075	784.972	844.687	781.152	639.843	684.067	397.432	759.851	382.747	347.815	948.372	400.454	813.884	723.945	715.448	701.334	686.299	462.782
	GSCOCG00013454001	Cc00_g34610	291.186	333.407	271.637	173.314	176.653	131.268	45.4668	100.415	74.0635	115.727	90.207	50.6663	239.835	352.238	311.862	332.753	402.111	394.55	384.062	210.611	113.901	332.605	364.419	398.543	494.324	229.768	335.983	258.447	115.921	187.929	277.784	151.394	147.501	65.5543	73.5058	49.3348	17.9722	163.126	129.92	138.633	167.172	141.805	101.917	141.389	125.453	155.851	184.049
	GSCOCG00024799001	Cc10_g02900	763.592	709.774	668.882	264.884	470.659	211.753	291.788	213.641	236.432	205.553	201.327	291.71	210.721	242.196	275.763	581.432	203.458	329.295	384.945	311.077	240.673	629.704	526.824	364.91	713.291	644.892	633.911	271.243	639.2	530.49	683.286	462.388	527.15	188.225	135.811	273.989	63.2191	155.674	237.148	151.741	268.986	97.8643	546.184	281.908	296.972	195.065	342.583
	GSCOCG00028467001	Cc01_g14610	1538.57	1806.65	1680.49	1580.49	1392.38	920.91	1103.52	1048.01	1224.41	1097.65	952.117	1114.63	1276.18	1211.81	1062.45	1600.34	1311.46	1628.4	1737.79	1555.36	1416.07	1639.78	1626.64	1548.84	1860.03	1680.16	2004.56	1271.45	1370.13	1701.63	1363.42	1281.62	1513.92	1013.48	972.008	1370.02	1538.78	1364.32	1448.9	1431.92	1563.1	950.695	1686.39	1360.16	1284.94	1090.87	1491.74
	GSCOCG00037306001	Cc04_g11350	290.076	360.624	312.533	275.725	248.4	246.28	58.3781	60.2842	64.0558	83.1805	124.02	40.9558	64.849	90.2636	123.287	127.499	116.322	123.485	168.879	180.635	119.866	212.454	194.853	156.483	458.424	252.408	395.991	154.859	166.243	188.875	191.424	252.929	294.551	123.898	90.8799	114.63	19.0196	89.6757	99.0984	41.5115	36.8568	67.908	206.312	172.468	186.332	55.7141	47.0837
	GSCOCG00028891001	Cc02_g24390	1173.76	1362.94	1195.62	1111.76	1285.14	826.042	716.596	844.94	746.138	800.289	697.001	764.076	888.166	832.351	788.788	743.381	803.304	1042.09	1107.62	854.114	591.319	998.793	1008.9	894.951	1305.72	1201.34	1219.95	929.174	1244.65	1094.28	1516.92	1163.06	1331.09	688.465	699.393	756.043	867.26	766.472	592.107	828.373	798.739	669.082	790.28	899.982	840.028	685.274	767.971
	GSCOCG00004181001	Cc00_g24620	2381.48	2892.93	2345.48	2471.67	2012.99	1748.91	1933.57	1890.83	1811.15	1615.85	1804.97	2033.67	1654.42	1661.25	1579.65	3051.68	2077.99	2938.54	3055.76	2255.56	2336.38	2837.27	2738.71	2739.39	2878.27	2708.96	3635.14	2600.12	3524.66	3109.72	1841.31	1746.32	1935.62	1975.33	1765.33	1764.67	3071.23	2139.45	2068.22	2585.55	2176.11	2370.75	2099.36	2060.09	1930.91	1939.18	2223.87
	GSCOCG00019968001	Cc02_g01450	1155.61	1099.05	1163.49	997.526	1037.46	965.018	913.285	917.919	845.827	949.443	1061.51	740.528	748.291	793.153	832.963	1074.64	860.607	990.893	1194.38	923.622	1109.91	1121.37	1089.71	1011.33	1144.56	1257.4	1139.04	1112.65	1377.54	1082.22	909.316	859.289	1102.36	960.544	774.953	898.008	930.425	924.301	762.452	928.767	720.57	769.944	951.771	772.508	847.646	959.776	800.221
	GSCOCG00005004001	Cc01_g21240	210.843	453.794	294.031	235.369	97.2292	134.147	21.6298	18.0053	28.2884	30.6111	23.6682	22.4807	29.7928	36.3908	40.8756	183.075	110.275	134.529	90.6403	59.8652	25.8133	181.009	268.487	303.149	520.489	334.343	366.662	163.745	119.682	145.346	351.404	289.344	432.981	137.515	58.2123	46.7585	0.0526409	45.1609	11.7176	26.2439	19.1671	55.9253	223.443	240.02	239.468	24.7718	28.8844
	GSCOCG00031873001	Cc10_g11940	565.387	739.358	608.518	431.302	608.341	521.321	243.168	171.352	247.647	174.97	143.005	203.797	227.253	196.6	253.382	190.353	245.574	212.837	297.218	253.332	131.547	368.41	375.949	414.443	667.558	492.875	746.58	303.809	322.453	241.595	448.709	458.657	431.878	90.0537	144.973	117.4	137.868	101.658	125.433	105.939	158.74	194.734	486.414	347.885	331.053	91.869	137.111
	GSCOCG00017994001	Cc09_g00070	964.068	779.316	617.27	778.924	590.063	603.728	432.337	454.731	452.789	417.814	497.485	529.326	485.968	422.77	443.406	838.799	605.688	441.738	630.19	776.055	634.193	1001.95	879.015	608.547	933.311	1129.07	1076.47	1107.72	1361.66	711.868	487.64	492.568	532.156	424.879	526.837	492.68	294.735	443.197	355.467	307.826	535.176	283.61	672.826	440.317	537.918	436.564	583.22
	GSCOCG00025772001	Cc03_g01570	4229.27	4502.24	3451.53	2680.43	2847.5	1861.02	2725.8	2528.52	2685.3	2006.92	2611.38	1807.66	2544.71	3106.9	3379.24	2938.21	2053.15	3740.69	4336.94	3116.07	2547.73	4221.35	4182.17	2533.32	4138.24	4396.61	4193.11	2263.76	2558.8	3181.04	4834.09	3622.14	4822.52	1240.22	1263	2274.63	1259.92	2388.02	2175.55	1891.47	2389.48	2819.13	3069.76	3067.82	2981.73	2413.92	2824.59
	GSCOCG00036386001	Cc06_g17400	3747.69	2028.67	2929.67	1651.38	1677.91	1753.72	1134.86	1181.24	1244.38	1672.29	1363.04	1572.82	775.801	1141.09	1476.65	1584.53	2360.5	1503.91	1501.89	1698.62	2523.63	3080.91	3321.23	2142.35	2980.58	2230.15	2438.65	2271.66	1899.45	2075.61	991.533	1772.76	1407.28	1258.43	1317.09	900.953	1257.76	1069.2	1315.3	1928.45	1227.01	1086.51	1379.93	1087.91	1178.34	1510.9	1180.88
	GSCOCG00038718001	Cc05_g15200	1403.77	1585.86	1875.23	1955.67	1715.83	2140.89	1135.94	1313.41	958.413	1245.86	1018.64	958.352	1009.2	1097	1102.04	1116.75	1570.8	1376.41	1487.79	1187.65	1339.76	1376.32	1499.62	1574.83	1785.96	1506.54	1668.66	1260.6	1413.73	1556.26	1960.27	2306.57	2380.13	1516.28	1178.25	1132.86	702.061	1031.3	870	1166.72	901.113	1290.23	1926.78	1692.46	1672.48	1352.98	951.171
	GSCOCG00024826001	Cc10_g03070	815.753	1102.26	711.714	440.174	534.121	255.831	300.49	340.519	351.647	286.86	194.027	234.714	349.863	370.365	316.367	507.627	321.607	334.315	436.771	486.407	724.12	661.7	531.866	363.228	805.906	857.348	1174.43	587.882	961.621	568.393	259.538	364.219	359.395	299.369	257.304	371.053	122.136	220.499	200.892	161.577	289.943	142.803	491.123	358.688	387.874	195.075	298.685
	GSCOCG00025462001	Cc11_g03140	240.216	299.423	229.769	116.177	281.413	476.351	52.9876	83.4926	43.0085	25.7503	250.862	57.7092	118.672	170.091	221.302	50.3054	189.399	62.2482	132.177	58.8367	41.7759	355.292	419.098	921.213	351.706	365.527	143.712	700.371	85.2617	305.475	104.971	343.339	175.397	36.0278	108.187	37.1762	16.8793	23.8017	36.4733	76.4433	49.381	151.794	133.089	347.308	311.319	93.9138	55.9373
	GSCOCG00016873001	Cc05_g08490	4554.44	4507.46	4589.72	4444.08	3198.98	3100.14	2871.72	3036.11	2999.97	3344.58	2409.03	2750.39	2176.96	2280.8	2329.09	3097.15	3024.26	3308	2867.99	2790.03	2876.69	4231.13	4492.41	4348.54	5551.74	4739.55	4253.24	3523.39	3661.88	2706.97	3457.73	3716.43	3720.12	2777.78	2561.71	2670.82	2577.61	2639.92	1524.94	2811.45	2018.18	2365.75	3099.07	3124.78	3348.33	2594.51	2215.25
	GSCOCG00025614001	Cc03_g00350	609.561	702.255	676.677	461.839	365.554	448.494	422.589	332.085	429.928	519.197	406.345	405.193	365.516	385.002	419.141	779.947	502.1	699.749	652.849	516.348	697.189	676.739	694.947	711.639	704.574	552.171	673.092	503.05	912.96	616.552	507.097	522.798	504.261	658.252	405.354	552.726	385.241	516.711	384.527	589.308	341.722	460.368	452.846	502.948	369.095	405.586	367.4
	GSCOCG00037662001	Cc08_g02030	62.2522	33.8213	56.4756	14.7505	34.5493	92.0958	10.8636	19.023	19.8072	18.16	13.6139	24.9148	26.0343	32.1639	40.2813	18.144	25.7107	21.0834	23.5287	40.6363	65.6242	45.8108	39.003	22.4682	42.4796	48.5096	36.867	29.5933	23.8714	27.7715	64.6802	18.3451	13.0139	13.0777	23.4725	17.788	2.16163	12.9552	18.6054	40.2032	20.9833	1.99553	32.4212	36.8446	30.6321	23.7544	46.7064
	GSCOCG00022757001	Cc04_g08830	2183.21	2585.26	2221.83	2376.15	2369.62	1377.07	335.046	252.777	362.948	105.168	105.679	115.907	128.503	155.452	146.048	193.737	148.785	208.819	370.803	251.234	233.14	1073.41	1101.3	910.005	2589.68	2538.56	3217.07	1323.73	1524.2	1147.02	1519.09	1167.91	1439.01	166.967	203.182	238.698	53.7164	81.0716	91.3964	53.5536	147.32	38.945	1716.94	1089.5	1028.58	76.3758	107.028
	GSCOCG00002616001	Cc00_g12880	1501.19	1677.36	1742.81	1257.49	1401.45	1299.47	1279.69	1308.14	1294.27	1370.14	1360.33	1285.14	1237.95	1362.32	1438.94	1566.44	1317.49	1206.74	1532.1	1446.34	1786.13	1814.15	1797	1386.37	1708.67	1730.84	1931	1185.63	2223.62	1482.16	1333.13	1192.07	1339.95	1277.02	1276.26	1177.85	1147.25	1081.08	1146.56	1057.62	1316.96	1316.19	1678.73	1275.65	1474.73	1518.11	1386.23
	GSCOCG00026986001	Cc08_g10230	92.8227	89.3129	35.9948	112.265	78.325	91.9926	29.1645	23.2807	24.2846	10.4819	31.1142	11.4559	54.717	31.3039	42.7335	24.7319	45.4551	29.1157	32.9843	26.7858	72.388	60.7182	98.2059	103.877	86.0217	39.9882	112.58	57.2208	26.6317	43.5102	54.0154	42.3738	30.662	18.7953	39.7962	19.3227	20.9952	4.40944	14.4312	27.0978	12.5718	0	89.0513	81.4015	42.6404	15.4748	2.45122
	GSCOCG00017903001	Cc09_g00800	11245.6	5651.68	12389.5	11364.7	7884.47	6609.48	1772.53	1162.25	2348.93	341.31	461.943	578.051	395.115	1306.38	1853.24	1157.29	1059.88	2398.42	3606.7	3156.7	3609.93	6983.95	8124	4944.54	11131.8	9276.35	6341.29	2484.71	5763.63	2629.18	9783.87	7357.92	9449.5	5545.82	758.641	1869.99	495.745	277.921	747.025	4962.46	905.169	2263.89	4958.07	4707.9	4650.22	2289.03	921.456
	GSCOCG00024887001	Cc10_g03580	2368.98	1861.67	2636.62	3847.33	2963.79	2342.1	1386.69	1308.16	1644.37	1014.42	1772.21	1758.46	1043.56	1217.42	1273.81	1546.48	1497.13	1899.46	1670.81	1417.47	1436.22	2253.29	2433.43	2928.67	3219.05	2590.3	1640.65	3245.23	1716.31	2694.05	2684.63	1981.15	2535.1	2179.06	1330.39	2158.91	1471.4	1098.38	1018.16	4050.1	1105.93	2357.77	2416.78	2736.96	2535.13	1975.28	1182.28
	GSCOCG00014752001	Cc02_g21160	4167.03	4562.59	6391.94	4792.66	5062.63	6222.36	1997.35	2587.7	1772.83	918.814	2220.63	718.39	1269.34	1482.76	1486.29	2017.62	1207.02	2268.91	3166.12	3047.64	2611.54	3460.07	3235.28	2373.44	6285.7	3712.96	4752.2	2581.38	3460.04	2976.4	5191.98	4005.77	5702.66	3777.64	1194.6	2073.17	856.791	1061.63	1615.54	3390.86	1291.6	1376.11	3434.72	3220.14	2995.14	1343.7	1363.05
	GSCOCG00023621001	Cc06_g03390	3769.31	4348.06	3201.3	4180.17	4234.9	2610.42	416.113	352.174	451.262	107.131	69.2239	47.8339	171.936	158.845	176.994	237.517	239.474	396.555	585.905	367.762	389.2	1821.78	1747.19	1386.37	4752.46	4599.38	6166.92	2679.04	3481.95	1810.78	2775.46	1926.72	2839.87	182.821	201.155	482.489	26.3818	71.3563	116.46	88.4604	133.594	121.833	3747.11	2508.02	2662.66	93.9196	136.591
	GSCOCG00002679001	Cc05_g09040	489.292	277.287	259.944	200.88	74.035	371.905	103.759	114.197	84.2009	215.135	230.546	153.897	442.146	273.649	167.415	452.82	565.555	431.697	275.46	452.094	190.286	519.904	539.78	576.021	407.249	221.139	383.693	407.383	202.299	459.24	150.269	146.395	101.776	21.9829	172.49	49.4704	86.3369	122.144	120.508	297.902	206.552	201.723	117.233	120.149	153.603	422.085	187.97
	GSCOCG00026114001	Cc03_g04070	388.633	457.364	405.029	446.097	226.017	266.394	142.713	138.57	260.104	133.864	89.2283	147.902	169.814	129.428	123.563	294.641	390.993	401.577	244.364	253.317	134.083	449.902	447.419	434.498	591.318	507.942	526.009	411.338	300.601	176.752	262.695	208.181	171.613	168.247	171.532	181.501	137.857	144.814	58.5656	109.153	140.355	82.8854	158.849	167.837	216.271	141.387	136.284
	GSCOCG00014993001	Cc02_g23110	1633.75	1932.87	1929.75	1729.18	1656.49	1211.29	1358.58	1556.64	1150.62	1248.7	1682.01	1314.5	1106.45	1028.35	1052.66	1813.17	1161.71	1609.32	1964.21	1656.93	1815.44	1595.59	1721.91	1651	2012.5	2067.28	1981.32	1895.84	2645.41	1833.03	1866.12	1173.99	1409.86	1564.75	1036.34	1385.2	1653.52	1844.27	1463.54	1893.57	1256.38	1664.72	1689.7	1724.68	1640.11	1581.05	1199.97
	GSCOCG00024612001	Cc10_g01410	923.403	1177	1089.5	800.579	1092.88	624.794	358.835	369.072	348.896	658.799	469.203	498.774	734.179	669.935	616.385	732.005	267.607	632.483	615.084	913.932	657.671	699.656	770.879	428.524	849.468	993.211	1187.96	649.04	909.258	621.172	714.717	804.799	990.571	433.125	291	387.575	738.854	604.331	575.88	497.748	628.201	876.798	1084.07	818.634	756.725	577.929	609.276
	GSCOCG00031147001	Cc06_g08320	1664.31	1790.76	1629.86	2100.43	1431.1	1170.08	1285.08	1167.5	1262.92	1063.21	1269.24	1188.71	1047.37	1087.91	995.388	1563.96	1135.22	1342.27	1267	1173.76	1606.62	1597.12	1838.16	1467.6	1860.04	2135.21	1877.12	1698.56	2141.44	1543.26	1713.68	1066.3	1479.66	1349.7	992.433	1567.92	880.985	1128.62	1127.17	1214.75	1245.56	1134.44	1865.04	1472.49	1398.97	1110.47	1263.33
	GSCOCG00032312001	Cc11_g12480	985.659	1093.87	771.106	972.916	921.128	553.872	520.93	402.934	462.769	261.948	500.295	340.927	417.098	431.191	490.219	447.891	316.44	543.132	633.991	393.437	667.013	671.44	761.457	531.551	832.053	928.525	1370.55	618.461	774.074	762.855	623.893	653.555	881.313	367.798	257.312	534.641	633.549	245.483	370.067	337.262	475.519	228.685	1013.13	660.277	690.166	317.88	499.063
	GSCOCG00019077001	Cc07_g00140	568.772	702.311	564.702	697.189	643.764	550.057	565.251	501.269	487.037	494.315	508.411	526.599	499.395	459.181	492.781	640.81	588.584	570.241	707.589	429.777	641.803	635.628	697.157	631.24	524.94	650.266	658.362	754.592	616.405	617.482	429.28	580.827	528.363	507.383	522.754	439.568	313.656	394.54	231.98	411.46	472.088	294.595	588.283	500.145	513.25	472.667	439.096
	GSCOCG00039247001	Cc02_g06930	1436.62	1632.75	1805.13	1634.65	1781.97	1272.62	739.296	843.89	832.921	703.702	933.049	708.309	915.045	895.351	913.849	906.489	1057.43	1097.31	1188.74	847.721	851.457	1383.22	1420.25	1343.72	1880.69	1541.04	1532.62	1036.7	1050.01	787.808	1436.92	1250.15	1308.24	668.549	740.231	753.325	618.884	671.322	516.444	667.967	878.612	577.208	1098.21	970.965	1136.32	927.784	877.595
	GSCOCG00027357001	Cc01_g05540	977.799	1375.07	1218.99	657.797	557.866	695.744	531.775	545.684	607.91	790.737	650.536	638.454	1132.67	1001.07	887.427	1426.48	1297.81	1312.16	1404.76	1137.41	1351.52	1450.98	1473.65	1400.65	1274.15	1229.38	1310.65	1232	1649.13	1269.23	701.681	525.298	590.635	634.344	756.563	663.322	823.092	1077.79	899.004	1160.18	1349.77	867.809	699.113	564.772	558.948	1098.08	1119.27
	GSCOCG00008682001	Cc00_g11150	300.136	175.972	213.22	134.909	119.637	125.535	83.2228	67.7066	91.0275	119.539	23.5588	147.562	76.102	124.081	95.3453	154.748	232.804	147.582	145.266	137.93	211.513	284.74	305.349	206.696	313.595	183.387	283.186	162.753	174.291	152.737	45.4847	115.889	59.8322	77.1555	108.219	90.1203	1.1203	84.2546	98.8177	126.529	117.677	34.9502	94.2007	100.182	142.002	194.019	138.221
	GSCOCG00025898001	Cc03_g02510	299.091	297.079	257.032	337.771	217.808	226.146	219.407	232.645	192.355	182.608	217.772	208.133	165.009	263.257	305.472	240.041	308.042	238.94	377.388	269.414	318.777	312.097	334.876	298.017	334.312	297.648	283.275	217.002	260.72	236.068	127.667	302.367	240.021	199.684	247.08	227.93	123.194	237.799	232.947	281.605	283.01	328.55	318.805	287.81	300.342	304.452	299.973
	GSCOCG00035583001	Cc08_g16280	5083.57	8481.57	4067.83	3764.62	3055.45	1613.76	2249.18	2472.46	2481.68	1836.71	2626.86	2394.12	3008.25	3393.21	3749.64	3262.71	1959.86	5347	5509.6	4958.95	3159.29	5177.51	5269.02	3126.07	5545.28	5449.18	10296.1	2687.9	6865.62	6852.73	6448.3	3297.9	5547.75	919.752	1546.83	2633.43	2860.78	2749.18	4186.95	3332.13	3825.68	4454.89	6773.21	3142.01	2836.06	3108.48	4410.43
	GSCOCG00009060001	Cc08_g08590	403.375	506.512	448.844	405.71	345.781	347.86	379.347	322.553	319.032	339.418	349.864	398.027	209.981	260.469	244.746	496.012	288.209	398.566	551.928	445.77	364.007	504.701	540.552	482.207	505.309	491.761	532.098	371.861	575.21	482.332	582.752	451.472	506.801	498.55	313.461	348.128	160.033	317.792	302.114	422.365	328.324	411.436	534.152	393.998	344.44	357.075	309.097
	GSCOCG00032381001	Cc11_g11930	526.926	1098.6	664.009	728.704	500.894	603.735	21.6574	20.1281	40.8633	10.4529	173.527	6.1514	171.203	163.786	159.163	178.97	90.5714	125.494	91.471	168.845	119.933	341.777	338.416	372.577	699.16	730.079	755.243	507.013	447.345	251.745	493.107	536.27	1270.91	73.8115	58.1968	34.4387	236.761	157.849	97.082	381.829	124.973	164.773	645.159	461.799	530.329	104.235	75.685
	GSCOCG00008904001	Cc00_g17870	855.432	1127.11	1035.95	1224.01	1457.57	1429.81	595.542	690.543	593.815	684.589	891.16	489.188	715.417	730.845	748.063	820.414	1100.3	662.606	882.101	719.448	913.621	920.317	850.729	1219.08	1023.68	1046.04	1000.49	991.324	963.567	818.37	1108.27	1234.39	1395.78	813.822	986.282	585.731	584.136	550.253	410.398	823.946	419.812	606.168	1076.64	980.156	1073.69	645.007	422.075
	GSCOCG00025974001	Cc03_g02990	2294.2	2413.67	1787.58	1525.34	1738.19	1632.01	978.136	904.184	1019.42	590.895	459.171	624.289	425.351	436.121	438.825	1050.61	1191.8	789.102	1068.91	1132.01	621.508	1711.36	1601.36	1537.95	2469.91	2221.54	3970.96	1994.48	2154.39	2182.08	956.912	1299.66	1179.92	772.718	1157.81	960.81	470.459	434.577	302.72	618.807	464.39	541.258	1706.35	1203.35	1303.86	392.185	422.887
	GSCOCG00035244001	Cc10_g13730	680.955	758.131	931.78	582.947	964.908	848.113	337.256	486.435	427.15	538.299	649.681	452.766	579.332	581.691	683.664	504.939	742.675	551.166	660.391	581.546	720.671	624.196	511.494	839.004	822.162	538.165	692.729	676.664	548.089	739.723	695.239	744.27	789.981	553.094	761.658	454.688	458.897	528.6	315.619	636.269	359.329	671.08	554.696	770.529	566.596	523.244	456.556
	GSCOCG00024673001	Cc10_g01840	2535.57	2576.83	3276.3	2675.5	2599.84	2296.11	1839.54	1828.44	1754.19	1678.98	1410.43	1456.95	1756.12	1679.44	1603.98	1656.56	2071.26	1918.54	1622.64	2004.34	2990.09	2500.07	2442.89	1878.65	3069.9	2563.37	2881.22	2239.11	2224.85	1855.25	1996.99	1722.12	1804.84	1901.16	1690.79	1468.61	1446.17	1530.79	1545.34	2616.07	1977.91	1626.77	2550.45	1947.93	1980.4	2057.85	1698.15
	GSCOCG00007105001	Cc09_g05270	1649.57	1666.01	1593.84	1845.39	1218.95	1385.72	703.614	664.129	753.155	388.193	246.844	478.842	551.708	548.825	552.639	717.814	537.195	720.831	1069.87	894.73	634.956	1462.51	1283.14	932.563	2562.41	1563.73	2526.82	936.081	1235.27	846.136	1881.28	1264.75	1709.54	594.403	547.268	716.372	500.972	337.33	371.627	532.591	517.393	380.477	1674.04	1317.1	1245.05	395.284	547.397
	GSCOCG00029791001	Cc02_g08460	1379.99	2013.09	1619.15	1691.76	1553.32	1109.7	1059.19	1019.45	1023.76	821.323	625.907	888.263	1072.82	979.345	984.878	1185.51	1270.45	1329.22	1253.8	1028.39	1425.4	1348.24	1252.79	1187.99	1817.56	1398.73	2269.29	1040.63	1802.41	1389.6	1137.45	1137.6	1275.15	1069	1061.85	1176.37	891.49	803.253	959.923	723.629	1013.87	565.224	1540.08	1261.69	1188.01	737.914	1054.06
	GSCOCG00038372001	Cc08_g01530	8488.17	18204.6	23013.9	188.064	821.687	228.034	322.088	383.852	259.363	2049.96	2044.61	1761.51	3803.61	5397.54	6052.49	2198.74	3257.81	5192.39	8427.6	6449.13	6333.89	11954.5	12145.2	4591.99	8547.66	10975.9	9181.91	2979.87	5594.71	8803.42	578.32	193.858	298.602	720.637	145.014	574.401	645.246	1458.27	993.88	4724.65	1421.72	4196.25	188.51	551.549	313.863	3978.46	1822.23
	GSCOCG00040639001	Cc06_g23010	355.847	842.505	316.407	179.217	240.275	154.266	178.316	129.047	170.817	138.615	211.425	174.637	240.66	266.018	272.398	517.597	235.992	368.448	422.643	326.084	562.191	508.623	414.913	368.309	430.245	567.279	1122.72	380.732	1095.38	634.141	163.308	148.999	298.167	162.621	162.347	220.921	246.244	136.266	156.221	182.294	189.781	228.687	467.485	209.66	224.846	154.827	291.141
	GSCOCG00027645001	Cc02_g39890	2439.21	2288.13	2005.68	2504.17	1516.9	1450.87	1237.54	1349.38	1201.77	1488.7	1474.22	1621.67	1103.42	1124.28	1143.48	1465.31	1444.92	2158.48	2555.81	1637.67	691.068	2281.45	2748.15	2726.86	3327.98	2831.87	2466.9	2403.84	1652.54	1578.43	2769	2669.68	3209.48	778.448	990.38	1256.72	2236.58	1640	1640.42	2094.4	1079.93	2340.79	2267.21	2064.77	2073.39	1610.99	1256.87
	GSCOCG00014300001	Cc02_g17750	1965.65	1514.71	2157.59	1914.3	1743.05	2430.31	925.179	961.275	894.218	842.352	822.75	867.427	619.665	700.74	788.942	760.729	1282.53	941.7	920.787	832.737	776.807	1398.38	1458.43	1840.28	2294.49	1792.3	1390.49	1579.22	927.803	1141.48	1776.43	1776.53	1647.37	1168.54	1178.23	644.486	865.156	770.797	604.955	809.857	672.647	1172.39	1223.3	1787.61	1740.54	910.238	573.821
	GSCOCG00038073001	Cc11_g15570	831.561	682.503	772.092	858.686	769.218	622.885	411.79	365.916	428.529	293.523	361.752	283.677	298.235	340.264	311.16	471.102	340.416	477.877	434.912	469.271	400.126	753.747	701.504	478.78	787.372	748.432	962.375	658.91	742.209	462.843	602.241	618.395	574.134	302.309	362.457	364.359	564.065	274.635	190.402	392.903	408.214	309.575	652.868	566.189	445.178	393.197	337.188
	GSCOCG00030428001	Cc08_g12800	305.971	482.41	365.108	380.114	277.27	240.514	164.287	158.634	163.763	76.5136	33.6213	73.8701	35.0634	45.602	35.4356	138.265	130.023	127.502	169.839	117.621	138.4	224.496	249.673	277.152	516.172	308.488	568.774	335.364	589.097	403.621	213.066	290.495	435.389	142.429	87.823	149.985	92.5725	59.4822	43.8981	50.2034	58.8641	34.9511	269.543	241.685	269.841	47.4735	63.4845
	GSCOCG00016342001	Cc01_g17300	1008.39	1382.61	1314.41	1139.32	1311.5	1187.35	849.528	909.457	862.871	902.615	738.021	558.983	939.694	948.553	1009.28	933.82	1167.84	962.783	1117.96	1081.8	997.452	1233.31	1105.57	999.594	1214.26	1169	1325.33	905.505	1153.25	656.329	609.856	992.219	783.683	706.973	759.629	691.988	344.212	582.646	472.796	556.668	758.458	707.03	939.439	789.382	794.535	672.897	860.031
	GSCOCG00033761001	Cc10_g15690	1403.7	1203.34	1294.93	1231.89	1211.59	1249.64	1147.81	1246.79	882.987	771.573	1109.79	1170.41	585.967	800.208	850.147	1153.25	1132.7	1210.76	1302.88	916.145	1123.32	1321.51	1425.28	1538.84	1383.04	1396.52	1243.27	1574.28	1350.52	1351.64	1478	1125.56	1432.65	1459.12	920.959	939.105	896.731	870.233	537.566	820.731	691.184	744.978	1286.04	1057.14	1214.33	823.554	732.067
	GSCOCG00020538001	Cc11_g05700	968.684	1006.11	983.37	800.584	687.466	739.817	609.594	639.799	689.083	848.095	619.521	956.662	704.97	660.097	732.294	1072.98	1103.66	813.197	897.189	796.408	968.152	1076.37	1081.71	1364.73	1070.47	954.382	794.582	997.243	880.735	863.744	714.703	738.243	866.146	736.834	758.606	617.003	633.626	698.357	619.221	618.834	617.316	569.219	693.232	809.158	695.707	755.436	559.84
	GSCOCG00004545001	Cc00_g19600	2993.26	3046.29	3198.4	2360.39	2329.93	2388.12	1837.38	1708.95	1966.23	1779.35	2445.54	2145.53	1885.44	1833.45	1825.73	2525.13	1672.46	2586.16	2494.37	2643.6	4014.41	3001.03	2730.1	2038.55	2513.48	2959.13	3879.09	2525.15	4417.14	3718.89	2146.19	1514.04	2063.88	1961.14	1540.71	2231.22	2457.64	2261.6	2445.85	2632.46	2292.9	1761.58	2916.96	2084.88	2107.78	2202.34	2270.19
	GSCOCG00012539001	Cc00_g14610	838.398	862.473	881.14	820.278	858.401	609.466	696.044	629.234	731.796	571.769	581.313	516.924	612.957	681.853	717.181	831.268	654.436	664.612	726.42	762.186	837.274	793.278	717.302	693.187	789.56	792.644	1040.82	696.384	1039.18	914.679	489.827	599.036	660.382	685.494	542.165	683.697	285.275	501.571	438.934	406.06	575.361	555.239	767.008	703.18	697.572	491.259	629.59
	GSCOCG00041924001	Cc06_g09370	4353.94	5930.99	4088.29	3924.15	3305.55	1549.55	1300.22	1556.63	1095.11	555.465	1643.83	1011.38	1373.97	1679.45	1872.58	3136.96	2721.42	2441.59	4170	2377.42	1376.5	4287.5	4867.06	3344.63	8541.04	4959.59	6956.6	3564.83	1650.27	1651.55	2039.19	1817.79	2945.17	1299.6	619.773	1258.14	705.168	473.55	595.018	519.531	605.595	501.312	6241.73	2397.5	2706.74	265.266	878.225
	GSCOCG00016298001	Cc01_g17640	803.211	727.955	533.536	717.879	409.263	456.142	350.2	363.791	401.462	422.595	403.593	629.688	525.615	433.959	453.257	921.551	740.877	546.148	621.694	825.221	655.167	893.772	905.749	660.481	861.43	909.098	1023.71	939.041	1121.2	906.325	420.588	402.999	376.011	342.2	438.006	364.457	492.581	540.51	402.296	364.583	617.458	377.482	577.307	392.57	427.829	440.701	706.188
	GSCOCG00027885001	Cc02_g38270	692.26	839.124	683.486	537.654	965.065	385.203	229.145	250.626	230.718	145.343	127.55	114.678	190.567	216.329	214.488	158.021	191.602	267.046	250.926	228.801	395.273	348.609	390.437	374.23	630.571	662.157	880.195	356.082	400.784	465.692	362.247	392.167	563.748	141.291	148.054	212.679	54.7761	102.665	96.3299	108.032	117.656	64.9098	580.229	366.404	344.464	107.331	113.162
	GSCOCG00020479001	Cc11_g05330	1108	1030.28	950.262	448.049	459.709	452.322	501.516	517.133	602.179	538.288	545.744	758.261	609.231	676.267	672.407	1346.37	555.096	827.251	1098.13	1254.96	1041.07	1164.8	1013.19	946.015	1093.37	902.654	1237.01	869.987	1477.83	1138.71	854.166	688.704	1041.36	551.534	275.696	727.048	333.698	630.226	625.299	496.604	634.213	375.484	539.085	595.25	426.14	399.424	899.653
	GSCOCG00019089001	Cc07_g00240	940.371	1065.86	965.844	787.782	733.717	679.435	642.019	630.292	781.548	732.407	688.823	595.187	894.155	755.279	848.725	933.882	885.46	826.247	686.793	822.03	757.544	1045.25	849.294	1044.03	841.835	971.635	1032.3	1013.02	1086.3	957.248	765.5	721.295	754.454	685.64	769.839	735.619	262.139	665.877	610.81	434.454	750.098	663.091	897.769	683.282	709.055	580.005	685.129
	GSCOCG00032282001	Cc11_g12710	149.598	209.508	151.878	113.236	221.45	82.3742	60.4956	39.1613	52.6802	38.2415	45.5884	30.9251	73.9442	72.0094	94.8657	72.0663	46.9576	72.2831	81.099	125.045	111.585	92.1193	131.671	40.8294	131.81	159.604	175.273	70.0207	159.255	119.425	194.569	121.136	142.318	62.5442	24.528	69.3418	0.054391	34.505	33.1989	9.93057	54.1272	15.9769	93.9503	113.555	63.3796	25.8137	43.1176
	GSCOCG00030975001	Cc03_g09850	4088.77	3427.98	3606.35	3084.16	4211.04	2403.43	1981.13	2167.89	1859.59	1061.27	2991.44	1387.29	1698.37	2416.66	2668.72	2568.35	945.198	1708.71	2102.86	2282.27	2897.74	2626.45	2484.73	1934.75	2806.39	2628.08	3503.96	3464.2	3801.9	4880.79	2974.45	3072.7	4697.89	3207.82	1257.91	2521.99	1225.16	1475.66	1850.56	2737.21	1588.96	2088.14	4392.61	3841.66	2989.72	1650.22	1984.97
	GSCOCG00028310001	Cc01_g13430	465.603	383.188	375.816	427.375	392.871	302.806	254.02	300.331	308.922	223.721	272.445	251.451	212.161	289.142	323.171	499.324	381.539	309.217	386.787	452.168	421.132	488.82	437.339	332.284	393.153	374.23	489.115	392.577	665.426	323.042	348.142	289.302	332.769	317.742	267.509	270.296	198.923	236.705	125.932	215.02	255.382	183.747	306.451	229.53	317.169	173.41	311.341
	GSCOCG00038427001	Cc08_g01130	815.689	730.947	631.88	498.265	576.076	654.541	480.965	457.912	492.636	436.948	409.078	494.398	577.937	492.777	504.574	591.14	587.762	464.828	537.711	652.095	965.744	611.33	535.418	557.571	615.311	643.812	714.755	551.386	693.463	717.498	858.389	445.479	454.862	449.012	511.521	420.448	475.762	448.683	724.773	744.295	590.424	460.368	632.958	538.613	560.736	569.686	664.725
	GSCOCG00011897001	Cc08_g07930	370.477	386.287	333.95	299.353	335.101	316.241	48.6451	47.5969	51.2517	31.5689	22.7478	23.8487	33.8366	14.4415	24.9897	34.6367	67.6837	52.2053	82.0799	36.4261	115.114	178.862	181.828	192.566	433.42	418.42	380.135	194.325	171.386	116.596	84.4111	206.683	122.025	75.402	76.5679	41.2529	50.4722	42.132	12.0033	22.9376	27.7524	21.9695	239.984	180.133	156.298	22.7123	23.8455
	GSCOCG00019088001	Cc07_g00230	361.468	459.622	453.717	448.058	316.035	334.44	359.904	331.009	330.388	308.853	164.839	287.643	387.253	367.492	374.991	418.87	539.04	404.591	450.013	417.979	426.999	497.882	457.49	473.016	487.885	442.167	543.097	411.32	538.863	454.55	261.691	321.904	350.484	367.794	395.13	391.695	349.442	358.914	340.995	347.085	382.164	344.527	446.514	380.086	338.613	265.254	455.472
	GSCOCG00041073001	Cc09_g10230	1475.13	1554.87	1746.71	1201.37	1354.46	867.249	696.046	781.485	596.749	1129.23	821.833	653.975	851.474	847.029	939.562	1179.76	1427.96	832.273	1009.47	957.802	862.375	1419.72	1507.55	1599.95	1660.74	1743.76	1532.62	1306.97	1394.27	787.784	962.323	1500.48	1110.13	1326.53	1096.56	513.558	1007.21	715.67	431.56	643.968	758.425	775.936	931.926	946.235	974.885	850.39	755.929
	GSCOCG00041611001	Cc06_g11830	953.971	1320.74	792.524	985.717	1161.44	325.771	112.398	121.597	82.8257	31.5083	97.647	40.7819	156.951	175.749	156.526	156.371	123.916	318.244	306.65	181.769	223.119	461.347	462.61	386.739	1159.82	774.362	1811.84	518.841	437.012	557.338	1314.69	593.196	1106.21	258.462	34.7455	127.031	19.0208	82.1458	121.274	146.28	232.814	109.848	1213.05	687.957	530.985	115.604	209.002
	GSCOCG00025473001	Cc11_g03080	15.9082	21.9948	17.5204	12.7882	15.5658	38.397	3.22441	2.12349	1.55054	4.77834	8.28395	0.209768	4.99901	13.378	15.3337	6.51131	19.0421	5.02297	18.9808	4.32974	3.20579	27.2342	34.5465	55.4049	22.837	17.2727	16.0195	60.2208	5.45075	4.53203	0.0686163	20.2323	11.416	0.191689	5.09785	5.31857	0.00468489	1.06401	0.0399389	3.35502	11.8384	10.9854	8.19819	14.0615	29.1835	14.4198	1.78615
	GSCOCG00016864001	Cc05_g08420	753.441	893.53	776.957	622.347	569.454	596.07	416.131	492.788	425.797	458.968	338.918	321.433	585.352	571.215	591.468	727.7	767.407	738.903	833.081	520.626	554.47	839.633	788.685	1046.59	965.928	776.468	820.267	570.129	774.91	545.259	446.582	556.682	628.614	535.987	591.163	581.391	296.831	381.595	337.745	212.862	393.316	126.824	590.031	646.166	629.057	319.933	348.519
	GSCOCG00025444001	Cc11_g03250	1255.3	1005.24	1384.52	1066.45	1174.45	1298.53	848.427	813.225	713.462	735.261	787.227	779.439	549.403	614.641	663.906	870.925	1025.82	787.094	907.563	829.546	1033.6	1187.55	1161.11	1333.72	1308.99	1263.88	1180.73	953.838	1069.62	892.439	1446.65	1261.04	1332.36	1075.95	1003.65	771.274	953.56	775.129	619.453	792.33	496.265	707.03	876.657	1063.13	1183.66	789.487	501.472
	GSCOCG00023465001	Cc06_g02180	1199.82	1264.61	1365.04	1206.29	1186.02	1062.76	965.166	1000.4	895.669	818.461	719.791	678.964	870.927	884.166	876.999	1091.14	1137.84	1191.68	1122.68	877.656	1066.29	1331.48	1329.33	1126.01	1535.49	1352.32	1305.8	1080.1	1071.05	851.692	720.106	799.915	781.12	970.449	829.061	712.557	493.663	745.897	623.966	803.241	685.348	512.296	864.12	784.8	929.149	697.661	832.629
	GSCOCG00037822001	Cc08_g03120	1171.43	721.699	1206.34	502.192	917.735	1571.7	452.843	431.46	337.65	543.06	762.645	755.608	265.956	387.846	459.42	484.175	1103.83	573.254	1078.36	604.026	975.706	1173.09	1130.07	1337.08	1056.31	1193.73	538.469	890.709	813.173	964.681	961.225	1118.19	1140.53	1163.99	872.96	433.037	739.876	539.456	336.655	1193.96	323.126	1392.09	402.464	673.742	721.725	1147.57	385.387
	GSCOCG00012953001	Cc02_g32190	2743.93	2573.17	1592.85	1798.12	1439.36	1363.67	952.214	1059.62	1073.53	1252.55	855.504	1310.09	1516.92	1362.3	1249.97	2019.36	1579.29	1129.44	1788.7	2843.41	1646.73	2733.14	2350.54	1283.31	2722.55	2844.82	3328.66	3324.14	3266.11	2563.47	690.933	781.813	1003.25	607.448	862.751	987.908	1055.69	1164.3	1069.44	1083.83	1947.88	1014.61	1547.56	951.096	1041.71	1218.85	1909.06
	GSCOCG00026766001	Cc03_g15090	9083.97	10036.2	9465.69	8334.72	10030.5	6885.48	3371.05	3755.2	2911.84	1341.46	1719.39	975.267	2669.57	3087.98	3471.35	1854.35	2821.53	3516.81	5088.85	3890	2676.06	7681.29	7886.47	6142.66	10123.4	7519.68	8983.26	4952.66	4853.25	7747.98	12856.7	11776.2	12574	3869.55	3971.72	3646.66	1670.35	1550.26	1706.13	1282.46	1506.73	1976.29	10161.2	11557.2	10033.9	1683.24	1502.08
	GSCOCG00042960001	Cc06_g04500	365.914	269.733	351.485	255.041	175.643	383.368	138.382	157.581	203.401	164.48	148.539	78.6028	100.055	133.062	129.645	425.56	413.225	345.358	234.877	358.078	309.564	284.657	270.526	360.906	255.933	298.697	242.824	213.057	265.128	201.796	164.402	250.462	259.018	304.484	172.56	134.058	212.589	206.458	116.309	292.527	343.529	328.549	281.831	247.834	268.004	230.165	409.839
	GSCOCG00022448001	Cc04_g06570	473.634	605.506	616.316	576.065	515.801	550.071	450.709	520.282	420.154	392.985	289.704	340.857	461.962	475.301	526.388	750.098	672.422	658.588	967.043	655.307	632.48	757.478	713.701	698.219	750.341	828.2	749.153	559.275	827.876	728.595	648.706	519.227	546.194	657.046	638.132	630.556	662.038	700.517	577.499	662.456	460.175	570.218	674.803	784.614	777.212	485.058	498.125
	GSCOCG00037257001	Cc07_g09330	686.624	918.493	823.695	431.32	350.777	225.169	379.377	348.998	446.957	354.713	419.136	396.712	253.342	314.375	295.407	849.551	373.715	721.835	926.47	686.299	614.857	818.368	876.157	695.671	784.113	925.254	876.633	440.9	1406.15	867.45	249.813	292.935	445.578	458.689	188.911	454.266	393.641	468.055	265.794	374.336	348.557	281.613	668.199	494.029	471.649	340.568	356.977
	GSCOCG00026222001	Cc03_g04910	1989.48	1940.34	2489.6	1389.44	1185.09	1924.33	1041.92	1126.25	1255.72	1220.99	1149.85	1176.15	1445.01	1713.06	1833.07	1731.07	2126.86	2030.98	2189.69	2025.71	1820.43	2362.18	2460.14	2726.87	2783.42	2106.1	1090.2	1336.56	1248.88	1292.39	2102.95	1870.96	1903.92	1720.06	1448.81	1063.38	1921.89	1871.3	1185.59	1471.24	1073.26	1997.26	783.052	2144.04	1429.15	1655.37	1156.31
	GSCOCG00032130001	Cc11_g13860	598.219	811.26	465.38	492.369	493.621	273.083	289.693	318.325	416.969	271.535	272.418	300.282	392.478	393.426	373.65	582.966	403.764	349.375	446.208	615.712	578.874	694.403	599.727	405.932	604.45	680.493	988.033	535.601	968.179	583.211	505.948	361.89	289.764	232.503	270.569	317.866	285.238	240.033	329.46	218.366	595.797	205.716	491.028	314.153	366.973	225.015	500.469
	GSCOCG00004142001	Cc06_g16880	4600.91	4930.79	4891.55	3630.68	3973.97	6037.43	3342.94	3080.53	3160.88	3065.34	6348.97	3229.69	2955.21	3162.89	3237.71	3323.16	3815.68	3170.46	4319.9	3630.28	6472.5	5185.05	4962.18	5020.83	5307.83	5169.83	5378.68	3809.43	5183.09	5152.95	3990.75	3434.53	4146.84	3749.9	3993.16	4170.63	2592.37	2839.95	2881.61	4154.97	3017.68	2783.18	5767.87	3711.14	3842.83	2768.93	3124.57
	GSCOCG00005637001	Cc00_g08530	593.746	913.993	797.409	417.51	851.894	648.778	344.807	541.39	277.958	260.985	503.91	455.274	490.25	674.156	816.679	408.047	669.112	503.981	904.726	569.832	1423.02	642.423	641.456	924.393	590.249	433.569	735.498	731.897	676.612	1019.34	238.963	242.066	266.696	485.834	366.549	371.32	284.166	197.879	260.476	347.081	435.989	270.628	552.774	507.663	367.326	378.76	429.332
	GSCOCG00036079001	Cc00_g00070	1025.34	1179.25	1034	854.738	1142.36	821.261	964.081	1003.57	825.956	892.083	900.229	632.996	873.159	895.362	916.496	1110.28	770.755	942.704	1229.28	1220.76	973.09	1141.94	1085.38	971.133	1044.38	992.15	1295.85	1041.62	1466.84	1321.1	856.359	1043.17	1173.49	1141.41	820.899	854.438	791.496	860.505	638.686	830.582	759.202	980.655	1002.73	1056.9	895.33	853.483	842.458
	GSCOCG00024874001	Cc10_g03490	790.804	625.751	946.386	701.113	1104.34	1229.54	234.534	233.709	207.99	86.0268	153.155	89.5974	136.661	187.648	199.448	118.217	146.192	337.318	230.16	243.761	415.428	430.037	523.248	494.797	898.391	619.036	708.699	417.242	443.678	393.443	527.649	578.456	561.399	107.253	146.011	232.988	22.1822	46.59	274.27	538.774	64.4377	41.9404	523.621	504.619	424.119	134.15	91.1881
	GSCOCG00014728001	Cc02_g20990	491.695	514.052	411.838	474.641	468.828	329.635	180.486	142.788	177.943	156.809	159.46	127.274	97.8418	108.466	127.735	211.099	231.014	191.755	317.997	218.075	113.914	360.819	241.52	490.749	554.31	581.249	505.193	264.352	275.219	236.98	259.524	251.812	385.93	192.419	188.888	182.93	236.785	233.463	85.9678	112.407	120.15	80.8882	398.978	429.194	374.585	73.2889	118.981
	GSCOCG00037592001	Cc07_g16220	1660.89	1706.11	1433.18	799.599	867.501	553.879	769.538	699.029	793.036	588.98	655.139	469.533	492.624	520.839	519.755	1172.48	470.388	832.27	973.595	1137.38	1040.26	1441.94	1164.72	1095.87	1606.3	1501.15	1919.92	1043.59	1936.8	1297.01	1124.43	654.875	1111.25	786.743	519.711	1001.46	743.063	668.093	506.887	410.407	591.38	398.453	1632.01	868.036	794.999	328.21	698.755
	GSCOCG00025709001	Cc03_g01060	2571.84	2983.54	3542.1	2342.67	2136.81	1883.08	1393.17	1358.91	1358.35	1514.52	1536.2	1230.76	1860	1900.67	1827.04	1506.69	1376.45	2561.06	1802.89	1547.89	1555.35	2302.86	2571.41	1766.45	3614.37	2568.76	2568.65	1379.95	1822.61	1743.26	3853.39	2466.44	2881.91	1248.48	941.381	1349.62	1433.56	1686.46	2000.19	2568.03	1492.38	1813.51	2059.29	1955.48	1824.53	2135.25	1515.42
	GSCOCG00015098001	Cc02_g23930	384.114	502.763	405.027	318.061	390.413	367.034	342.607	291.889	317.542	238.071	278.832	222.221	219.637	296.837	335.677	438.132	235.176	256.008	398.115	353.858	474.049	405.019	421.511	311.364	427.999	466.945	459.776	355.09	725.673	455.462	673.561	502.293	514.47	457.26	266.498	371.224	212.624	260.517	220.423	287.037	251.925	276.621	472.979	553.766	477.164	248.726	309.258
	GSCOCG00040326001	Cc07_g09280	3002.3	3222.48	2592.78	2340.7	2447.21	1477.69	2488.01	2201.74	2097.37	862.408	1431.47	1004.43	1418.09	1680.16	1806.75	1790.7	1375.58	2592.18	2790.68	2114.43	1353.05	2557.2	2424.14	1688.58	3010.02	2872.86	3020.99	1959.95	1898.73	2342.26	4049.1	2857.3	3237.53	711.598	917.898	1792.73	954.66	1277.79	1117.64	1203.88	1655.45	1632.76	2790.9	2504.8	2563.66	1464.45	1770.03
	GSCOCG00030515001	Cc08_g12190	3055.52	2955.63	2176.06	2259.95	2817.05	1181.56	1062.46	1219.31	1198.84	507.698	483.787	634.013	559.883	593.616	665.887	928.898	839.233	959.77	1588.75	1291.32	877.396	2203.17	1993.23	1820.92	3607.88	2956.99	3873.04	1550.6	2365.16	1585.84	1549.35	1279.19	1214.3	476.426	857.641	929.199	310.488	236.794	316.684	246.724	560.488	193.733	1871.07	1163.43	1385.54	242.559	651.043
	GSCOCG00011722001	Cc00_g28990	1190.82	1684.91	2080.68	1051.68	1019.22	1566.88	539.337	748.67	387.612	426.475	275.132	234.929	369.191	431.196	529.122	893.401	590.241	662.604	971.777	564.455	557.799	952.163	1387.03	1798.48	1636.68	1007.25	757.891	848.298	657.745	799.883	2187.21	1129.23	1270.23	1283.77	815.794	738.546	263.156	344.847	340.839	586.067	228.245	738.988	1768.07	1455.56	1453.97	388.042	370.95
	GSCOCG00014904001	Cc02_g22350	2296.53	3296.65	2411.69	1398.31	1379.95	1498.81	984.649	1145.29	1265.66	952.299	1430.58	735.03	1788.13	1990.21	2667.46	1427.16	2065.24	2591.18	1918.9	2711.93	1583.8	2419.39	2114.46	1949.01	3097.08	1786.95	2379.79	1513.12	1788.48	1549.76	1039.06	993.615	1271.28	383.842	1029.15	627.88	930.459	1281.04	1268.65	1198.41	1194.27	1642.75	936.502	1056.8	779.551	1279.74	1523.13
	GSCOCG00018603001	Cc07_g19320	1140.91	1657.15	923.963	733.615	1106.92	689.966	630.129	830.113	544.116	661.612	1516.28	661.007	1091.38	1300.01	1460.05	1410.74	1487.78	1197.71	1801.94	1349.08	1890.15	1454.77	1345.83	1627.6	1207.75	1743.73	1409.99	2198.67	1762.94	1796.94	981.733	571.399	1200.05	660.015	742.273	773.776	808.386	2007.41	1045.56	1017.25	1071.62	1725.63	1452.43	1453.86	1222.23	1344.71	1085.52
	GSCOCG00037789001	Cc08_g02880	5456.31	7804.89	5590.61	3088.09	6778.77	3863.91	2784.16	2751.64	2487.49	2004.02	4440.09	3077.24	2492.32	3506.65	3987.24	4469.11	1597.94	4478.59	6791.69	4867.07	6688.83	4866.19	4574.04	2520.74	4455.2	5111.63	9002.6	3382.32	5354.44	6125.98	3911.84	3447.86	4656.09	4346.59	1398.81	3746.06	1536.72	2228.05	2353.99	2698.01	4569.2	1949.33	5576.87	4058.7	3189.36	2605.88	4875.89
	GSCOCG00011222001	Cc00_g13350	921.063	930.567	680.557	439.178	737.964	574.985	530.682	517.129	532.525	441.711	482.874	716.277	734.921	614.564	688.841	681.426	592.877	461.817	887.748	903.292	988.276	996.647	694.861	694.834	910.443	845.501	1319.08	718.086	915.666	920.243	625.973	429.695	430.672	440.597	524.8	604.466	294.748	473.488	507.891	415.878	690.522	431.408	492.906	484.678	478.988	484.035	731.621
	GSCOCG00005059001	Cc01_g20800	279.832	274.392	245.349	223.534	209.619	202.197	142.687	178.7	138.243	192.187	182.223	167.72	237.669	270.239	263.166	340.319	305.424	239.945	297.159	272.622	417.047	280.859	315.39	294.687	249.414	291.165	299.136	328.462	368.084	469.408	161.131	170.686	218.35	151.225	192.965	166.548	331.525	308.09	206.262	311.037	293.965	240.669	195.837	252.213	233.753	298.268	377.364
	GSCOCG00019078001	Cc07_g00150	334.199	343.237	240.473	308.231	226.122	156.171	142.672	136.429	146.653	76.485	83.8332	74.1127	68.754	65.039	73.7132	157.421	71.7238	131.516	102.817	169.88	62.7531	261.196	251.201	161.465	380.074	324.633	447.431	149.919	356.876	199.011	176.224	134.425	168.908	21.9412	67.3859	103.196	0.0603594	69.0975	70.0537	31.6709	45.4689	23.9662	226.339	227.613	167.709	66.0574	70.2308
	GSCOCG00009516001	Cc00_g12290	444.052	271.959	382.64	263.911	193.047	236.703	226.953	204.104	179.554	247.646	236.901	192.932	141.312	141.434	116.984	442.11	459.444	348.37	368.915	344.179	144.109	436.918	427.875	525.82	491.106	381.772	359.32	307.752	297.649	338.847	634.618	397.051	449.697	130.066	308.315	157.155	112.672	258.306	200.976	147.388	119.128	272.628	268.366	323.257	480.05	260.065	242.403
	GSCOCG00011622001	Cc00_g18180	407.879	483.103	362.182	366.328	256.625	233.808	295.058	240.08	311.737	173.992	230.523	254.096	263.171	269.564	213.024	517.594	265.959	342.346	373.586	317.519	458.124	519.375	365.82	287.891	457.424	458.353	708.492	400.463	913.832	467.479	348.141	290.508	327.696	313.502	227.697	328.809	272.605	243.263	284.574	356.903	405.703	321.558	372.63	272.598	357.181	374.627	420.953
	GSCOCG00004259001	Cc00_g17350	201.672	213.187	184.01	235.343	288.879	299.001	28.1252	41.2066	24.4299	17.189	38.4144	8.80701	60.6736	50.3959	36.6246	24.7677	37.7255	25.1001	61.2956	69.4985	90.6808	72.2316	80.7896	94.6508	237.368	121.933	237.761	121.329	112.556	88.8393	134.117	156.169	218.281	24.3278	29.6052	24.6412	0.0476352	11.9095	27.6347	35.9106	32.8947	0	161.941	233.553	163.765	8.27978	16.2436
	GSCOCG00020825001	Cc09_g08550	28.4033	49.2894	35.0447	45.3117	28.8418	20.0912	21.6439	28.5392	24.2603	8.58612	8.1561	16.4418	31.3457	33.5837	34.878	65.5843	27.248	41.1627	50.9864	36.3564	25.8883	36.5981	31.7251	27.567	47.9546	46.4092	75.8497	37.4693	59.4562	101.004	60.4996	48.4102	31.9567	6.20179	37.7429	19.2072	0.053459	24.8364	37.5565	16.4425	33.6909	26.963	58.2826	34.2065	49.3945	49.533	56.3577
	GSCOCG00021495001	Cc05_g10150	349.969	225.164	201.527	96.4822	293.87	383.377	41.1091	64.4732	44.2808	29.5807	198.031	27.0863	56.523	130.987	158.862	162.353	84.5686	149.587	465.075	1081.64	177.617	441.04	305.245	168.106	247.222	212.484	316.211	397.531	222.048	198.991	196.613	73.9879	54.919	45.7584	34.7309	76.0496	20.0754	126.406	121.712	214.903	56.0583	165.773	217.808	785.016	293.395	153.748	120.151
	GSCOCG00032680001	Cc11_g09730	219.784	221.499	184.008	154.589	228.606	302.86	65.9724	95.1586	85.4242	75.5093	137.672	75.6557	228.111	191.084	161.029	115.931	86.3341	115.453	132.062	142.182	160.265	143.168	130.611	111.286	198.164	91.7469	208.301	101.586	140.776	228.752	288.663	267.437	205.9	33.1384	56.1533	66.6598	69.4874	57.3549	115.177	159.324	179.836	82.885	196.965	175.378	131.652	66.0846	151.908
	GSCOCG00026216001	Cc03_g04860	2595.59	3073.61	2281.22	2998.5	2343.93	2353.61	665.797	604.92	852.667	381.513	304.299	297.644	884.507	722.418	639.363	526.496	579.184	611.402	502.812	672.375	692.991	1409.15	1317.03	1194.67	2976.26	2473.87	3209.74	1920.5	2541.57	1691.38	2213.26	2420.33	2386.52	426.411	504.384	723.045	281.035	242.201	371.127	219.428	505.117	109.847	2850.83	2287.9	2240.76	266.286	442.781
	GSCOCG00022026001	Cc04_g03330	2788.18	2710.66	2689.18	2246.15	2887.1	2509.83	1691.49	2273.62	1755.66	1589.09	1963.54	1574.32	1491.3	2029.51	2283.83	2073.06	1793.99	2104.27	2862.35	2515.3	2150.11	2665.99	2250.79	2798.03	3289.86	2838.33	2121.2	2370.29	2659.08	2431.11	2832.8	3199.69	3320.01	3528.46	2049.17	1936.79	1396.72	2092.89	1543.89	1906.69	1303.4	2040.2	2684.81	3469.12	2599.96	1545.98	1583.66
	GSCOCG00031479001	Cc10_g09950	30.7004	65.9655	46.7308	54.1563	59.4201	60.3744	24.8757	22.2314	32.5751	28.6688	46.5477	22.6278	33.5445	47.737	35.4319	57.0692	71.8962	62.2451	60.3639	50.2831	85.6792	51.6884	48.2239	73.7702	59.8964	61.4644	52.7856	56.2157	81.3649	85.1925	84.2401	40.082	43.3394	51.1982	25.5452	57.1086	67.34	63.7622	35.8833	37.0997	31.029	34.952	73.867	88.8758	40.7367	38.1985	43.5134
	GSCOCG00031393001	Cc06_g06360	106.484	87.5984	103.206	63.0158	57.6708	102.576	73.4338	45.4988	44.3467	41.0891	52.8398	64.0834	44.8449	40.5248	46.7323	67.9189	71.0529	44.1763	102.843	70.5955	104.904	56.9704	55.4093	99.7833	93.6488	88.4343	82.1998	72.0039	64.5102	89.8296	27.0968	43.5671	55.7027	47.1882	56.1553	58.6423	15.8422	39.9593	39.9109	112.262	34.2612	52.9267	69.0437	58.4422	38.6586	50.5517	30.0325
	GSCOCG00019145001	Cc07_g00670	1472.85	1731.84	1426.37	491.376	745.492	282.659	705.749	517.151	657.778	435.961	799.12	709.519	515.794	532.015	572.427	1296.58	610.698	1226.82	1398.14	1005.95	1782	1566.79	1473.7	966.876	1336.25	1501.14	1880.66	913.383	2206.95	1589.57	853.065	594.331	902.957	658.433	453.343	754.531	997.761	683.266	717.393	890.577	1058.38	459.368	796.011	520.301	598.816	588.275	1185.04
	GSCOCG00029382001	Cc02_g11680	49.7792	43.8869	24.3182	10.8339	15.0172	2.83342	5.46054	10.5692	12.621	0.938187	3.69145	1.49811	3.60889	3.32925	9.54973	9.00408	5.85304	24.0882	24.5575	30.915	2.31055	29.8097	17.1487	23.428	33.7758	23.7838	48.8635	26.6189	33.9295	84.3792	9.71514	6.1451	8.88259	1.74481	5.1101	10.5333	0.0279492	4.31915	7.45071	0.0610942	17.2735	0	30.6056	30.5728	14.0883	17.5112	8.28908
	GSCOCG00025741001	Cc03_g01320	344.507	835.796	212.22	282.607	423.469	367.993	274.529	334.143	201.045	170.163	244.197	265.256	276.418	446.728	448.154	277.269	392.75	309.216	700.994	300.458	677.932	271.613	269.713	549.429	301.724	524.06	453.62	419.22	306.298	359.198	268.115	199.765	227.383	168.204	178.674	152.953	140.006	189.157	154.485	223.796	262.837	378.482	276.035	456.581	330.879	403.491	232.406
	GSCOCG00027036001	Cc08_g10640	1629.16	1138.99	1802.21	1488.9	723.616	2267.43	250.758	250.637	264.824	385.42	117.444	124.708	89.8528	71.3833	52.404	258.109	973.975	240.951	224.556	272.515	71.0899	1370.92	1623.7	2196.98	2128.87	1167.93	672.139	1257.66	715.807	672.074	1204.49	1423.13	1312.03	268.212	629.917	146.504	296.709	145.976	63.5327	182.284	47.6328	342.533	1075.14	926.404	1208.38	223.899	48.7734
	GSCOCG00009708001	Cc01_g02440	131.452	125.399	163.58	107.328	86.5171	192.672	72.4195	71.9154	71.2345	61.1865	62.8618	64.2652	45.4079	74.2684	79.0834	125.119	97.5173	70.2789	81.1241	82.3208	89.7767	152.941	169.571	185.051	151.337	156.328	72.5665	135.141	100.111	101.814	237.794	128.42	151.244	67.075	91.8772	53.4544	46.331	85.2905	27.9681	46.9208	54.6792	27.9605	75.8783	95.5784	153.055	54.7092	47.595
	GSCOCG00018059001	Cc11_g07380	174.532	229.849	211.279	196.957	154.343	92.9185	68.1029	84.5766	57.1623	57.3561	70.1763	60.1322	97.9329	91.6583	95.3749	135.1	72.6233	85.3367	98.0811	177.385	105.628	146.279	111.793	100.392	258.052	162.886	212.122	190.373	215.021	149.012	40.0613	66.4817	60.9297	96.9045	100.056	80.6591	45.3075	74.601	105.569	89.4662	111.879	27.9598	129.16	100.137	93.4667	140.324	72.1638
	GSCOCG00030253001	Cc08_g14220	125.813	191.412	123.64	87.6408	99.1017	66.0999	79.9917	82.49	84.0174	94.6652	79.2469	82.4783	67.9737	65.0094	84.3228	144.161	102.62	91.361	110.402	79.133	88.0558	115.666	100.899	148.265	135.02	107.867	121.398	109.485	146.052	114.779	88.6866	137.771	71.3192	129.555	107.209	95.6788	3.22997	80.922	49.7419	86.2134	51.9357	102.86	112.461	119.938	99.1103	69.1509	61.7119
	GSCOCG00025598001	Cc03_g00200	1180.56	1278.24	1275.46	844.888	1288.49	811.673	517.714	524.528	512.615	390.067	959.587	384.465	423.759	543.268	579.721	548.907	434.538	578.271	693.384	624.329	1242.64	960.789	876.829	715.752	1056.36	1053.61	1322.83	638.188	1029.14	623.942	680.103	693.47	819.153	476.032	367.575	541.67	512.512	313.53	196.809	438.658	348.589	146.797	643.851	574.034	684.013	448.922	349.805
	GSCOCG00038814001	Cc05_g14460	61.0334	39.2658	22.3676	81.746	56.9243	36.3792	12.9908	21.1024	8.84574	18.175	19.1623	10.0585	26.8712	28.6943	28.2704	39.8596	10.9466	38.1477	44.371	22.5038	37.7676	23.7381	14.3016	15.8565	48.9972	42.0771	45.384	46.355	63.263	51.8315	47.5766	31.6242	60.7946	21.3967	13.2891	28.4184	0.0457956	17.2264	17.1859	60.016	63.8797	40.943	29.7409	50.7644	65.8422	20.6646	31.6062
	GSCOCG00009572001	Cc00_g13700	148.408	136.783	136.305	121.116	190.822	95.8001	51.9311	85.6309	71.2029	35.3294	137.813	31.1957	61.1656	80.5183	88.2601	96.2076	40.9323	64.2531	94.3193	115.445	117.467	119.618	90.1219	89.5301	96.9537	111.079	121.34	169.658	113.776	220.391	191.343	119.948	171.443	147.675	43.9287	96.9191	46.3505	50.8596	103.735	124.346	72.983	76.8939	152.481	156.884	131.424	80.5024	106.287
	GSCOCG00022700001	Cc04_g08420	2446.06	2768.14	2745.66	1815.84	1951.2	1066.57	714.466	797.387	1273.92	864.357	727.984	727.831	1498.88	1560.41	1708.04	1403.28	876.782	1863.32	1517.96	1563.9	1343.92	1612.53	1349.55	852.995	3208.13	1628.44	2010.8	1091.93	1392.67	1696.08	3385.25	2796.74	2738.41	1014.81	1050.62	1004.5	616.817	1031.3	929.375	877.555	1066.62	1461	2321.16	2704.45	1686.19	1190.97	1436.18
	GSCOCG00020266001	Cc02_g03730	695.665	738.487	839.28	967.009	684.968	701.474	602.031	684.205	660.659	600.449	594.966	618.798	785.027	689.521	652.576	697.054	731.462	780.064	589.61	671.329	864.179	758.218	724.513	764.382	871.207	782.935	883.973	712.168	857.556	889.692	1048.74	757.652	821.817	669.922	661.617	724.654	595.744	728.62	654.537	886.217	700.399	863.815	848.656	798.546	775.497	840.065	717.998
	GSCOCG00034173001	Cc08_g03800	1104.67	1398.47	1328.04	1307.72	1034.91	1248.69	539.345	581.635	626.426	244.769	246.006	231.941	370.061	343.678	361.184	395.626	503.885	650.553	649.131	436.154	286.764	892.186	870.286	954.446	1504.99	1138.82	1408.72	713.153	1047.19	831.345	1395.86	1403.82	1513.94	147.334	460.454	371.113	156.875	299.421	298.858	165.963	295.742	232.681	1409.55	1872.2	1583.1	217.777	318.369
	GSCOCG00037762001	Cc08_g02750	2278.26	1427.03	1557.81	1050.71	1024.28	736.921	755.486	825.901	620.971	382.427	214.004	886.144	169.663	186.237	171.012	533.192	305.287	630.474	1260.52	564.459	337.051	1642.09	1613.67	1388.07	2228.14	1641.38	3377.54	1521.01	1599.57	2027.51	1033.6	733.449	779.917	285.251	196.055	542.62	40.0607	62.7655	173.9	199.79	303.242	296.593	1185.48	617.337	750.963	180.627	355.854
	GSCOCG00032139001	Cc11_g13770	1300.65	1514.11	1388.4	1392.4	1527.68	1838.07	542.574	589.026	506.983	577.489	789.999	620.281	633.173	667.853	667.791	388.201	329.266	682.677	654.718	436.207	1037.11	936.281	1181.44	1062.43	1421.12	1300.53	902.526	772.339	880.765	972.093	2139.71	1873.4	2061.38	481.936	587.08	663.155	246.354	592.396	702.18	696.312	518.964	717.017	1212.52	1772.23	1727.24	722.41	535.96
	GSCOCG00010116001	Cc00_g21610	56.6316	52.9019	46.7262	58.1082	35.3949	41.1965	39.9646	31.7382	30.0385	22.9496	9.01458	33.0993	26.0822	31.5219	30.9294	77.1419	48.7119	41.1643	48.0921	63.0541	56.1977	56.4046	54.1768	35.0521	68.6186	73.3281	67.4693	63.1265	88.065	46.2346	29.2283	25.5486	50.5508	40.9293	17.3744	26.0143	0.057231	37.7988	53.6333	15.3467	36.3015	17.9746	53.5548	37.0702	30.9244	23.7527	25.8889
	GSCOCG00034635001	Cc10_g06590	878.08	764.068	1341.69	991.619	1012.7	912.308	317.762	448.324	174.158	425.505	351.702	241.948	196.535	227.526	232.934	438.679	753.832	509.001	848.223	334.652	400.065	848.679	1022.55	1373.99	1388.38	985.651	472.297	952.88	357.738	315.617	627.161	1180.93	758.346	881.737	616.689	312.945	309.418	354.514	105.321	527.104	106.422	640.124	470.272	833.733	902.201	390.086	140.153
	GSCOCG00015458001	Cc01_g07830	3313.94	5382.23	3979.25	819.291	738.634	856.738	1293.73	1200.28	1282.86	1779.39	1359.4	1422.05	1716.45	1794.96	1795.49	3506.98	3201.35	3583.08	6032.32	3386.52	1669.27	4812.81	4795.53	3925.69	5289.31	5663.71	4261.85	2251.92	4460.03	3468	913.631	849.592	983.028	656.075	1049.6	1870.53	769.428	1097.27	1181.71	1012.87	1305.22	1241.3	1520.89	683.482	588.039	1234.31	1440.39
	GSCOCG00027631001	Cc02_g39990	14875.6	17313.4	13368	14788.6	11431.8	8027.79	1727.13	1794.59	1552.06	35.3183	129.452	124.064	74.6911	72.0024	96.8493	91.7661	112.014	187.733	537.785	353.862	372.427	5551.24	6121.32	4062.12	16922.1	15220.5	17622	11211.3	11268.7	6862.81	9936.34	7360.37	11079	613.11	421.7	1316.33	111.572	61.7054	161.765	61.1718	88.2249	84.8837	11117.3	8631.16	7820.23	55.7551	106.991
	GSCOCG00016452001	Cc01_g16360	1459.25	1573.05	1483.82	1542.09	1315.6	987.998	754.419	662.028	939.528	970.489	795.405	810.24	1036.89	982.817	1154.73	1730.41	1065.9	1327.21	950.946	1499.7	797.711	1419.04	1562.53	986.978	1667.26	1441.83	1557.1	1150.13	1750.24	771.112	1169.88	1182.36	1243.42	338.169	742.252	505.025	670.463	721.063	656.192	571.962	1076.07	621.147	1188.91	973.997	935.244	638.844	1058.35
	GSCOCG00030367001	Cc08_g13230	494.029	649.362	639.682	544.552	651.261	468.598	369.617	292.95	321.834	274.422	276.099	179.07	354.274	403.926	434.289	481.062	336.142	436.716	410.382	417.972	413.58	503.244	425.716	442.028	647.958	595.288	619.174	403.425	646.4	503.618	840.119	704.438	1109.91	339.193	284.869	347.972	319.978	416.166	273.691	374.391	423.287	486.333	660.747	655.394	572.274	414.861	342.843
	GSCOCG00022386001	Cc04_g06060	1415.12	2103.05	1678.55	1101.91	1355.39	431.189	818.166	647.223	848.512	346.098	476.548	456.72	381.212	427.751	417.12	1040.8	377.112	932.662	900.99	564.464	796.995	1093.95	1182.16	895.758	1644.43	1325.4	2339.12	1322.74	1904.63	2133.97	1301.77	838.818	1520.16	832.452	431.912	1431.06	414.654	285.425	239.986	602.445	523.221	512.297	2104.87	1178.76	975.602	617.153	636.59
	GSCOCG00022812001	Cc04_g09290	513.206	442.903	463.447	489.418	416.817	258.71	336.127	316.201	304.775	194.065	276.991	322.475	210.764	223.995	238.196	433.123	205.192	341.341	389.633	352.777	385.906	396.657	371.651	325.625	623.985	504.715	561.55	341.283	581.107	391.583	637.867	366.835	515.671	273.67	207.278	331.453	197.9	265.926	255.631	306.63	239.354	174.759	514.12	308.055	397.294	337.459	292.297
	GSCOCG00024480001	Cc10_g00320	1520.44	1741.65	1524.71	2408.65	1691.1	1151.86	1258.05	1074.44	1099.25	760.125	653.254	850.563	1185.7	1121.48	1082.9	1100.24	976.943	1424.59	997.187	951.403	1111.61	1320.79	1544.47	1141.07	1830.63	1736.23	1949.4	1350.36	1646.16	1521.07	1406.65	1189.66	1364.08	558.932	599.341	933.188	1234.57	811.912	796.269	782.564	1155.85	535.265	1752.66	1421.73	1433.07	918.512	1011.06
	GSCOCG00040363001	Cc06_g17750	2053.98	1488.27	1796.36	1134.41	1072.14	787.712	765.218	641.935	879.776	434.997	1165.49	607.814	400.54	574.082	637.016	1295.05	460.967	830.262	1066.98	1263.54	1578.11	1389.36	1309.11	1132.71	1384.16	1344.79	1799.74	1092.91	2189.31	2600.6	1879.12	912.69	2047.23	1544.58	557.495	1277.3	666.25	530.846	789.301	768.362	802.102	718.015	2271.17	1151.15	1064.87	555.25	1030.37
	GSCOCG00038848001	Cc05_g14220	1334.62	1459.69	1242.35	1426.87	1285.06	1030.17	996.481	838.614	763.315	547.829	1034.21	853.435	591.29	615.315	688.908	1244.41	794.693	1069.2	1916.15	1059.39	942.841	1313.21	1299.73	1158.68	1665.11	1480.67	2027.8	1084.03	1664.25	2188.62	2470.54	1660.48	2230.28	1366.64	865.829	1245.97	725.188	655.143	723.623	1445.03	859.894	1848.47	2399.26	1346.55	1571.89	1372.58	1027.85
	GSCOCG00026310001	Cc03_g05530	9736.52	9432.96	9653.6	10609.4	9067.21	8690	7819.65	8534.09	7207.39	5521.68	6332.48	4954.64	5455.14	6212.39	6723.5	7853.52	5972.39	6387.09	9239.87	7272.24	7796.17	9069.79	9889.8	9681.68	11467.2	10974.8	8155.79	8449.42	7429.6	7673.85	12851.3	11378.1	13347.4	7436.93	6840.76	8133.79	5602.59	7929.52	4883.98	8575.21	5333.19	7270.03	11401.1	13371.1	11651	7594.68	5591.97
	GSCOCG00034671001	Cc10_g06360	1720.97	2127.98	1538.33	1508.6	1318.89	1104.92	995.411	801.613	926.906	665.475	658.764	535.145	610.723	639.816	722.47	1073.82	733.092	1089.28	906.63	1006.95	665.173	1288	1676.54	1341.2	1753.31	1632.71	1791.25	1321.76	1489.39	934.996	2185.09	1403.92	1790.86	597.435	824.972	876.059	788.34	937.241	585.727	590.487	555.093	830.861	1728.13	1606.27	1571.73	619.214	476.918
	GSCOCG00023688001	Cc06_g03900	2836.96	3515.71	4265.51	2814.34	3730.53	5011.07	358.841	221.076	527.785	151.028	457.596	128.953	37.0198	136.596	184.02	8.86607	933.788	433.705	718.942	428.691	384.962	2510.46	3195.41	6290.32	4853.69	5429.67	2539.37	1942.22	1083.24	859.993	1864.08	3902.58	2532.65	174.364	414.518	420.137	503.066	218.459	419.593	1347.58	45.1083	404.444	1154.14	2676.34	1558.63	312.677	19.9199
	GSCOCG00021501001	Cc05_g10090	5064.24	4741.04	4448.54	3432.75	3460.58	6069.06	2483.71	2945.15	2252.61	3571.17	3241.84	3063.31	3253.43	4063.91	4279.28	2994.46	2691.42	4131.23	3712.35	4978.15	2651.74	4312.63	4252.09	3853.71	5144.4	3171.59	3008.85	3353.73	2884.03	3830.01	5656.87	4154.59	4727.34	2184.92	2084.9	2269.55	2680.79	3505.86	3055.35	3618.06	2672.4	5299.73	3955.4	4515.35	3248.1	4001.16	2966.99
	GSCOCG00014491001	Cc02_g19270	18385.4	16729	19123.2	19076.1	13757.7	7375.16	8143.89	8807.98	7018.06	3915.38	4105.63	3246.36	2083.41	2725.36	3104.27	14397.4	6086.08	9201.15	10155	7604.67	4391.65	16040	16556.6	18568.9	30728.4	18405	12450.7	16725.2	14315.5	8987.49	19667.2	16533.4	17292.4	11001.1	6029.07	7976.97	4505.81	4127.46	2036.43	5618.55	1813.95	5857.97	14457	17540.5	17802.1	4545.02	1787.11
	GSCOCG00015208001	Cc03_g12520	1564.69	3133.51	1815.82	1679.93	3271.88	1725.9	661.471	895.672	529.929	344.196	432.82	353.488	716.899	743.44	789.539	423.785	740.166	439.73	1267.92	570.929	3002.91	872.458	860.263	665.515	1823.07	1986.45	3848.27	1271.46	1054.91	1495.18	1183.95	1175.13	1480.85	537.368	442.108	660.369	230.543	274.628	476.906	339.502	810.772	305.58	2088.17	1141.97	1505.24	408.697	644.547
	GSCOCG00036541001	Cc07_g15010	1784.41	1792.97	2031.98	1141.3	949.08	1158.61	974.887	879.861	946.847	1294.61	1268.31	1237.63	1392.78	1302.78	1351.37	1944.83	1277.22	1512.94	1542.46	1352.3	2633.58	1791.3	1784.72	1444.98	1653.13	1656.42	1778.98	1609.79	1818.98	1521.05	1008.78	1109.7	966.607	1308.28	1191.52	1035.98	895.7	936.195	842.75	1097.99	1390.92	1017.6	1078.15	906.378	1086.92	1093.96	1394.03
	GSCOCG00026613001	Cc03_g07580	1904.53	2530.12	2028.08	1678.96	1782.8	1185.41	1087.3	916.886	1220.08	1223.83	2253.38	930.647	1253.76	1124.97	1067.74	1434.75	1468.09	1290.07	1289.64	1246.45	1814.7	1977.04	1827.95	1866.16	2412.16	2259.25	2487.64	1660.1	1556.07	1313.66	1235.82	1095.25	1148.2	879.385	810.685	893.9	708.339	645.401	591.943	1245.25	1054.92	622.145	1441.4	1000.27	1079.64	985.59	940.734
	GSCOCG00020235001	Cc02_g03500	1362.97	1554.91	1528.61	1738.05	1573.94	1181.58	929.513	1005.69	1018.02	1079.47	1012.26	1128.61	1069.08	1011.57	965.121	1419.11	917.897	1138.47	1290.59	1171.62	1613.33	1343.65	1383.47	1167.88	1683.62	1651.04	1825.57	1445.06	2163.3	1409.94	2088.87	1459.57	1809.9	1321.14	1063.9	1276.02	1089.37	1096.21	1193.13	1557.41	1309.38	1056.55	2022.04	1444.84	1362.94	1216.76	1078.45
	GSCOCG00020735001	Cc11_g06970	90.6119	96.0847	58.3992	29.5221	90.033	105.454	32.4203	21.1904	38.2434	29.6688	18.1843	18.3236	28.1521	53.2044	72.6909	24.6563	80.6629	36.1443	98.1042	49.2539	162.138	64.6228	75.7741	79.5558	31.6559	70.0235	46.6378	101.609	40.3711	84.2617	0.0857868	31.3779	45.2686	25.8233	41.8452	23.4022	21.1122	88.4823	34.1891	85.0531	40.1809	59.9176	28.2683	74.8659	53.2424	42.2898	25.1489
	GSCOCG00023171001	Cc06_g00070	646.953	836.122	660.118	901.033	624.718	620.014	572.817	506.557	495.576	651.141	499.272	562.963	456.008	438.882	487.551	944.698	662.105	801.148	831.205	445.81	533.502	719.345	864.624	734.214	797.175	878.891	876.625	750.641	915.03	621.165	538.465	543.415	657.841	665.402	419.648	577.277	704.103	545.943	392.818	577.361	552.626	561.23	753.127	607.93	741.071	609.922	517.757
	GSCOCG00040258001	Cc07_g08700	433.911	426.333	375.816	331.855	327.684	247.224	359.873	308.793	226.66	186.422	264.255	245.815	203.227	252.027	273.781	292.271	236.07	280.1	404.762	317.491	233.108	356.999	421.534	328.135	333.276	405.476	438.876	232.777	347.804	438.874	530.841	336.565	464.847	228.175	210.338	320.494	123.19	244.26	188.169	211.802	276.286	395.459	357.451	298.78	472.662	221.895	264.231
	GSCOCG00020018001	Cc02_g01820	1986.08	2142.23	2222.81	1963.55	1549.98	1131.74	1502.33	1565.12	1523.5	1388.3	1409.52	1769.63	1149.05	1135.49	1115.82	1750.22	1335.42	1558.12	1833.06	1857.88	1999.18	2011.29	2186.72	1691.13	2289.11	2198.87	2650.67	1983.63	2183.5	1686.76	2324.54	1285.34	1586.43	1255.63	1045.52	1323.74	1366.17	1254.04	1239.91	1463.56	1489.19	804.895	1510.93	1350.91	1356.99	1169.3	1465.03
	GSCOCG00036507001	Cc07_g15190	2132.18	2227.73	1474.07	2442.13	1722.46	1244.82	74.6062	83.551	98.1251	8.59625	15.5885	3.15066	37.306	43.4158	42.7668	57.9256	50.4125	71.2786	92.4753	98.308	44.3005	655.56	584.579	401.753	2204.16	2471.66	1829.37	1857.41	563.908	522.061	841.207	986.266	933.535	85.4164	50.0466	91.2834	0.0266522	9.57184	0.249751	7.73029	11.6521	31.9586	1124.42	1358.25	869.003	27.8784	11.5675
	GSCOCG00035359001	Cc10_g12970	3830.52	4394.87	4269.4	4061.02	3525.05	2610.43	3199.2	3045.64	3287.55	2552.88	2283.3	2779.59	2461.09	2397.7	2388.93	3721.47	2835.17	2936.54	3430.26	2904.44	4448.95	3948.8	3669.71	2911.79	4582.55	4135.67	4951.97	3745.32	5047.35	4316.94	4428.63	3021.93	4785.63	3305.12	2861.89	3395.44	3173.36	3195.62	3319.01	3401.92	3292.38	2544.51	4947.04	3738.73	3527.37	3509.92	3144.83
	GSCOCG00030950001	Cc03_g09640	585.746	585.803	603.654	553.421	497.684	390.971	382.627	393.404	458.377	361.434	291.546	276.706	408.166	411.619	407.888	582.912	458.528	426.678	456.61	422.263	495.829	494.057	497.946	468.818	604.403	515.504	657.117	475.438	587.56	387.864	249.803	333.979	339.069	383.36	359.397	341.265	39.0247	309.116	338.582	257.62	408.3	272.626	478.954	452.338	397.469	291.047	382.972
	GSCOCG00035678001	Cc08_g16990	9022.74	8218.98	7381.13	8400.7	6138.01	7596.58	6309.75	5668.26	5960.06	4158.24	3419.49	4448.77	3329.85	2961.95	2757.96	5898.01	3938.76	5572.89	6628.51	4994.25	4045.23	8237.82	7879.97	5890.63	9259.85	9299	9584.01	6205.37	11535.4	7694.2	8535.1	7856.47	9769.53	2072.81	5175.48	5494.19	4697.42	4604.26	5536.36	4911.37	4642.05	4764.46	10472	7074.37	9028.47	4569.81	4431.44
	GSCOCG00022516001	Cc04_g07110	3218.75	4951.38	3256.8	2292.45	2206.19	1362.69	1602.84	1434	1697.12	1336.7	724.282	1238.88	860.452	884.164	893.461	3314.21	1735.75	2582.14	2968.02	3095.71	1591.3	3333.7	2899.65	2483.98	5008.33	3248.18	5258.44	2509.36	7788.83	3791.06	3712.87	2102.26	4244.5	2287.41	1431.47	2404.53	1584.02	1252.96	966.831	1013.96	1138.03	1335.17	5014.06	1868.25	1922.03	1016.56	1702.74
	GSCOCG00035308001	Cc10_g13350	2763.2	2847.62	1453.61	1767.58	2886.47	1023.44	771.733	1216.09	723.529	348.961	502.055	519.509	410.232	634.996	719.951	456.175	375.514	485.908	1466.14	817.8	709.614	1232.51	1114.2	1188.85	2111.62	1552.96	3365.25	1660.09	1754.93	2556.15	1658.57	1001	1958.32	560.208	456.404	754.467	215.812	323.245	435.292	536.828	223.278	225.689	2925.96	1884.85	1482.95	407.627	268.985
	GSCOCG00021931001	Cc04_g02580	710.404	854.952	845.118	288.529	262.465	201.223	292.898	235.852	315.988	370.017	348.94	438.495	306.511	322.065	267.664	901.686	501.226	739.907	460.399	447.892	342.202	703.419	819.943	518.974	850.512	799.099	781.031	514.888	759.62	667.493	335.183	300.193	372.088	222.48	231.774	290.563	459.928	394.586	281.826	495.489	451.005	414.431	351.072	275.605	321.194	430.352	472.271
	GSCOCG00042794001	Cc02_g35790	674.147	786.15	804.226	925.643	779.882	978.448	544.739	562.599	570.957	529.707	346.169	564.167	709.523	605.495	598.64	779.048	843.577	666.62	869.829	693.802	1032.79	668.379	628.51	712.492	756.858	669.704	740.537	679.62	689.028	817.488	562.261	624.477	732.769	564.47	582.998	612.758	638.896	689.726	763.726	1083.74	770.938	941.708	713.36	944.487	813.443	807.04	592.843
	GSCOCG00008632001	Cc02_g33880	840.691	1121.11	874.318	840.961	804.74	553.879	753.32	784.663	612.419	728.573	844.663	586.872	855.967	833.021	930.349	817.127	596.2	1015.99	1227.41	1017.68	977.307	1035.37	1112.19	707.343	915.909	1207.8	1366.96	836.451	1363.12	959.094	898.493	829.019	951.281	762.488	566.672	856.922	511.558	813.995	641.694	614.523	825.618	921.736	1165.72	897.085	821.335	648.128	935.32
	GSCOCG00037038001	Cc07_g11110	2060.85	2142.98	2216.97	2135.87	2031.17	1832.29	1815.76	1788.25	1748.48	1491.55	2010.01	1785.15	1276.08	1529	1371.75	1641.7	1445.78	1980.78	1897.21	1636.62	2134.28	2005.18	2056.76	1965.78	2401.27	2077.02	2555.05	2023.08	2349.01	2311.69	2160.26	1756.05	2354.7	2003.68	1280.36	1658.18	2123.97	1710.26	1588.98	2380.34	1620.06	1928.35	2173.12	1664.86	1765.6	1610.99	1387.6
	GSCOCG00020617001	Cc11_g06180	386.367	542.918	315.441	441.168	267.308	314.316	187.004	201.992	227.73	239.015	356.313	243.203	452.275	448.711	458.562	624.248	395.131	747.936	567.035	424.393	320.357	561.167	494.366	339.797	498.806	654.569	610.569	426.116	585.398	406.39	294.107	373.849	263.032	144.307	270.555	233.329	332.604	339.46	347.356	365.62	344.337	334.541	314.297	355.31	302.374	303.445	563.621
	GSCOCG00034374001	Cc10_g08550	40.8496	56.7527	51.6027	77.8031	42.7937	59.4112	16.2603	22.2124	28.2696	24.8926	12.7022	15.4917	26.1395	28.735	24.2565	29.7104	41.9433	42.165	23.547	41.656	34.3956	33.3527	52.0589	46.0524	65.4058	106.737	104.161	49.3261	25.1849	44.4523	0.090479	53.0357	55.5661	26.9419	31.6345	8.59368	0.0477663	24.7262	14.412	26.1037	18.4883	6.98897	56.4995	38.5413	23.5956	27.8756	22.2773
	GSCOCG00032181001	Cc11_g13430	3963.07	3564.75	5167.1	1514.5	1922.26	1852.43	1923.85	1921.5	2047.41	1983.98	2259.66	1849.5	2312.32	2231.78	2217.2	1866.03	1965.97	2385.37	3385.9	3454.95	5677.2	4007.45	3596.12	2498.17	4125.14	3341.97	3447.69	1932.33	3101.36	2891.25	2930.06	2105.79	2494.5	2029.38	1289.55	1839.63	1809.29	1778.36	1903.91	3085.37	2238.27	1827.49	1658.79	1532.4	1421.69	2366.44	2099.33
	GSCOCG00021064001	Cc05_g13440	181.352	242.649	277.497	248.148	307.925	218.477	111.322	96.252	113.875	122.387	114.793	113.205	121.003	143.499	159.96	184.69	169.416	110.437	130.152	143.28	262.77	152.959	159.449	178.352	245.023	215.7	239.084	199.257	148.762	150.881	108.192	191.147	200.56	128.391	152.127	139.239	74.7572	111.317	93.3153	103.691	104.136	101.86	214.003	189.314	178.876	54.7329	133.672
	GSCOCG00020826001	Cc09_g08560	291.196	372.772	261.896	274.743	305.494	130.286	183.75	159.71	223.377	96.5228	248.832	180.195	216.743	223.973	253.358	247.554	170.147	281.103	262.288	223.424	197.924	259.712	184.638	191.673	271.214	336.468	413.073	244.615	411.135	333.28	117.943	285.466	265.343	66.0481	166.412	163.582	70.5688	157.768	120.601	104.852	241.262	123.829	332.599	338.35	232.4	131.095	286.274
	GSCOCG00023716001	Cc06_g04090	1864.84	1909.41	1945.32	1280.14	1876.93	1423.09	1135.93	1073.38	1043.72	946.548	1653.81	1031.02	1490.71	1431.6	1437.55	1064.65	1036.01	1218.79	1232.07	1335.18	2214.94	1393.91	1393.56	1189.64	1518.1	1469.87	1827.97	1220.15	1500.77	2547.85	1800.23	1733	1910.21	1767.07	1213.99	1303.43	754.691	963.235	1215.35	1474.5	1450.48	1342.16	1952.74	1412.53	1334.43	987.663	1406.79
	GSCOCG00027122001	Cc08_g11240	1195.27	1302.46	1110.91	1148.19	1274.38	965.965	903.573	999.344	956.824	939.87	1000.43	1113.2	1146.86	1031.16	963.779	1291.55	1171.2	1110.36	1263.24	1153.43	1204.69	1353.57	1220.3	1246.61	1319.89	1302.72	1490.84	1321.76	1909.88	1197	974.186	977.85	1079.56	1103.07	945.458	969.029	1255.64	972.979	971.444	939.728	1078.44	947.7	1256.76	1047.88	1123.21	1009.32	1151.67
	GSCOCG00013697001	Cc00_g21770	2924.13	2561.7	2991.01	4182.13	3163.43	5210.39	1416.95	1683.53	1207.58	2039.46	1420.44	1510.07	1518.39	1442.12	1330.26	1412.26	2819.95	1963.72	2458.58	1802.31	1697.09	2722.27	2932.15	2948.71	4348.33	2953.74	2229.13	2376.23	1402.72	1373.83	3507.46	3196.11	3637.54	1309.96	2021.58	1146.61	1769.27	1748.05	1007.16	3008.93	995.073	2219.96	2814.11	2681.74	3055.63	2616.16	1005.8
	GSCOCG00024215001	Cc01_g10990	3679.87	4956.55	4701.69	3680.9	5946.76	3553.42	1293.74	1491.07	1203.24	677.899	591.301	722.097	808.927	707.697	747.378	817.842	1702.69	819.221	1367.96	905.473	1581.47	2395.74	2288.4	2199.36	6156.11	4201.46	4286.35	2428.5	1332.95	1745.1	4352.95	3370.41	4121.46	1004.88	1189.47	969.068	186.367	672.331	538.504	797.78	633.252	526.277	3405.41	3312.36	2600.08	617.164	630.145
	GSCOCG00026787001	Cc03_g15210	1666.61	1971.42	1984.27	797.615	1872.15	864.372	896.004	1000.4	884.263	1173.18	1230.97	961.179	1516.79	1717.95	1883.07	1556.54	1186.58	1082.25	1774.55	1680.46	2825.66	1833.24	1614.39	1208.02	1421.2	2079.11	1720.17	1710.4	1780.42	1882.13	1049.86	865.36	1108.75	1021.85	883.177	944.435	923.098	1538.31	1265.55	1587.99	1679	990.64	1013.75	1582.75	1062.64	1531.53	1498.63
	GSCOCG00021486001	Cc05_g10220	2408.63	2028.01	2427.28	1611.01	1937.94	1768.09	1519.62	1576.75	1466.59	1646.47	1623.66	1462.57	1747.86	1696.21	1882.38	1603.56	2337.38	1714.74	1957.56	2141.19	3879.41	2212.22	2293.45	2427.96	1926.5	2536.37	2407.95	1763.66	1879.85	2489.48	1644.56	1902.39	2099.41	2444.07	1758.18	1777.02	1256.72	1256.21	1378.05	1306.46	1615.13	1489.96	2051.56	1777.12	1911.8	1547.02	1767.82
	GSCOCG00015424001	Cc02_g33750	1358.38	1083.87	1330.96	634.147	1503.93	1201.73	519.899	677.846	571.012	661.613	1181.81	916.346	362.407	515.259	600.86	598.523	603.965	750.949	1521.76	795.381	1503.43	1007.9	1039.91	1038.99	1175.04	1242.3	1021.38	907.474	1097.91	1094.29	667.09	485.388	633.758	696.811	462.53	653.665	706.186	384.906	381.481	1294.24	469.348	473.349	674.764	798.386	691.886	586.175	511.532
	GSCOCG00034138001	Cc08_g03540	1487.6	1775.64	1783.7	1864.09	1728.29	1210.33	1172.68	1079.73	1201.67	1052.69	1239.17	1156.59	944.169	1029.11	990.166	1597.08	1001.72	1501.9	1604.77	1316.99	1337.22	1514.94	1575.44	1322.76	1817.56	1816.02	1842.76	1229.03	2023.84	1683.08	1885.64	1583	2227.65	1557.61	1005.71	1349.73	1185.14	1211.87	1066.3	1347.87	1203.57	918.739	2317.67	1487.98	1467.49	1265.26	1160.01
	GSCOCG00003882001	Cc02_g36760	3101.96	2864.15	2220.85	1553.89	2089.02	1612.84	1954.11	1871.8	1999.02	1310.84	1938.94	1817.21	1853.93	2247.91	2484.45	1856.99	1456.04	1925.56	2674.61	2188.21	2422.82	2666.03	2323.01	2280.57	2684.41	2303.49	3145.96	1465.77	2247.39	2390.41	3367.94	2146.98	3058.37	1234.37	1195.61	1574.77	1205.17	1547.01	2011.29	1603.32	1791.47	1971.3	2277.98	2027.86	2048.7	1841.14	2093.89
	GSCOCG00027320001	Cc01_g05360	1546.47	1573.82	1352.37	1715.4	1530.2	1068.49	889.524	962.336	990.951	670.254	608.628	628.61	808.907	785.459	737.473	913.135	1007.81	983.865	1140.61	961.021	944.597	1283.61	1104.15	848.013	1719.56	1570.17	1968.98	1160	995.44	1051.69	1478	1106.19	1333.61	546.129	734.104	828.26	1046.18	742.724	815.422	757.447	1018.93	464.362	1606.06	1032.57	979.151	620.272	1025.95
	GSCOCG00038483001	Cc08_g00680	1531.81	1981.26	2042.69	1836.52	1729.08	1654.05	991.129	1277.45	1053.7	1146.42	465.482	1482.99	1502.77	1208.25	1124.94	1673.96	2068.7	1820.15	2067.97	2089.85	2352.39	1803.42	1617.15	2177.68	3117.77	1725.49	2360.17	1478.59	2348.37	2220.98	2552.67	1390.63	1674.08	1741.58	1793.91	1259.87	2407.1	1680.02	2256.03	2324.7	1655.32	2396.71	1814.3	1655.45	1381.93	1624.41	1776.26
	GSCOCG00003885001	Cc02_g36740	1448.93	941.001	902.547	560.3	1084.74	477.207	599.873	747.644	623.713	390.089	480.189	434.443	452.95	554.488	534.907	398.255	227.438	446.753	716.988	678.82	859.112	1008.78	965.661	606.025	1069.4	835.797	1167.13	480.362	588.063	905.489	1043.3	470.956	762.079	154.337	189.922	418.374	194.732	206.495	236.264	355.778	334.29	249.657	846.885	666.279	578.146	326.128	396.355
	GSCOCG00027764001	Cc02_g39100	33125	34359.8	37790.7	40447.6	46619.7	33720.3	3968.75	5105.63	3781.77	2179.99	2034.57	2138.54	2595.62	2693.84	2756.09	3945.69	4767	5281.75	7157.77	4489.72	4750.81	15520.8	17213.3	18002.1	51926	38386.5	24611.9	26435.3	6586.3	8084.83	40170.2	29527	33533.2	6805.31	5134.65	4937.77	2839.64	1833.5	1155.19	5636.03	2191.91	6289.37	25684	37785.5	29236.7	4503.73	1891.14
	GSCOCG00026982001	Cc08_g10210	68.8634	30.1032	16.5211	64.9982	49.4741	46.9421	10.8667	23.228	17.1199	8.59105	8.16569	13.7576	38.3132	27.2577	18.8245	11.4613	25.7819	17.0678	19.8251	7.55187	23.6033	41.1204	36.0154	39.3406	54.4557	30.2725	77.0239	37.4904	23.0956	26.8293	30.2829	38.6215	23.0206	7.42171	14.2895	14.9029	0.0235914	4.29405	4.56741	13.1024	4.87491	20.9728	46.183	44.6352	40.1403	7.24459	11.2204
	GSCOCG00014447001	Cc02_g18890	736.465	942.673	843.167	592.808	607.497	414.925	335.062	380.692	314.782	469.468	409.994	430.266	405.894	436.834	438.179	458.626	354.944	617.423	513.229	489.588	406.816	631.121	692.186	441.946	813.502	704.227	980.753	421.185	464.706	484.192	657.392	608.789	787.379	389.009	269.559	394.326	289.475	441.039	377.907	469.296	421.602	405.444	532.839	472.403	450.611	371.536	389.228
	GSCOCG00032601001	Cc11_g10250	6312.86	9831.4	10591.2	6085.6	6161.14	8557.79	2876.04	3038.22	2686.81	2303.34	2703.42	1506.08	2070.77	2310.2	2517.32	3169.24	2568.25	2776.91	3313.31	2462.94	2609.04	4969.41	6562.8	10320.7	7587.07	5960.29	4499.75	5058.22	3553.5	4008.65	7430.08	6184.03	7477.04	5278.79	3046.7	3949.62	1358.81	1443.21	1368.52	2008.18	1134.54	2218.96	7075.87	6251.08	6510.62	1821.52	1388.97
	GSCOCG00003110001	Cc00_g03450	2397.31	2556.52	2031.97	1389.44	2119.6	1455.67	1423.43	1310.27	1445.15	1028.79	1386.8	1061.69	1684.29	1773.95	1854.07	1255.11	1168.63	1137.47	1198.1	1205.85	2525.41	1789.81	1753.7	1283.37	1624.84	1991.79	2140.63	1603.86	1728.79	2551.53	1904.03	1816.52	2228.96	1376.81	1155.79	1565.25	616.814	990.217	873.134	1000.87	1390.91	1194.36	2168.57	1701.8	1972.58	1139.37	1543.02
	GSCOCG00027098001	Cc08_g11070	351.225	359.047	347.585	260.955	255.055	187.807	297.201	221.046	266.267	217.045	191.317	210.931	228.795	225.445	180.784	391.71	262.587	258.015	358.503	286.516	369.154	365.436	381.826	274.521	398.606	377.473	552.821	303.799	534.621	387.89	230.303	196.136	259.032	244.986	155.207	223.779	30.5994	187.965	115.774	208.468	286.544	130.819	303.186	189.588	258.449	124.906	265.089
	GSCOCG00023832001	Cc02_g30820	350.169	550.394	498.504	312.146	516.714	530.922	395.561	373.299	303.459	161.568	184.038	220.561	256.373	244.227	311.305	146.412	219.031	243.957	415.065	399.848	874.394	392.07	407.067	315.561	348.557	667.471	523.53	219.953	463.489	349.945	531.926	444.158	379.886	312.188	310.39	337.072	27.4456	204.236	195.65	247.737	229.283	199.726	380.672	527.49	420.161	197.125	220.625
	GSCOCG00027926001	Cc02_g37950	1025.36	1315.35	1103.13	1020.18	948.343	666.003	859.24	763.537	847.165	817.493	733.442	886.917	989.083	939.462	904.597	1193.06	884.556	984.87	948.108	968.522	1564.74	1126.01	966.3	788.583	1123.9	1282.23	1599.89	1133.35	1946.19	1415.51	1382.85	929.543	1324.67	627.159	543.186	745.022	1065.13	843.242	725.535	857.891	1242.29	882.789	1532.18	901.916	1111.9	749.268	1137.71
	GSCOCG00025716001	Cc03_g01130	915.407	768.676	890.878	629.233	805.561	786.781	509.072	499.155	553.825	530.651	560.356	516.889	423.033	522.27	534.287	696.36	497.011	480.891	443.363	642.456	818.067	826.768	814.782	677.253	719.852	670.789	872.873	548.427	860.654	557.291	536.316	578.517	763.198	503.111	459.458	499.502	264.217	431.299	342.58	291.452	427.583	327.55	622.191	549.348	547.468	370.511	467.285
	GSCOCG00029536001	Cc02_g10370	1862.48	1126.15	1416.64	2132.92	928.289	3214.25	609.596	559.448	795.704	835.661	692.428	939.943	731.067	828.167	886.945	1749.41	1642.63	1151.53	973.618	1118.11	582.076	1800.29	2161.37	2614.73	2621.16	1880.73	1173.54	1995.48	1155.13	981.279	1320.18	1477.6	1413.64	651.558	1280.31	461.661	1192.51	1470.19	820.574	1250.8	710.356	2304.84	741.539	1979.77	2084.02	1140.4	873.129
	GSCOCG00041253001	Cc06_g14470	13133.1	18406.5	12565.7	10820.2	3188.93	4700.52	6541.06	4238.55	9114.77	5112.51	2468.22	3148.57	8193.04	6519.67	5925.22	8234.3	6446.32	9081.68	8505.86	13249.8	6198.73	13725.2	12500.9	7179.07	18011.1	15265.8	19505.1	11527.9	13107.2	10848.4	12733.4	15329.1	10169.8	1004.03	7080.66	5537.93	5332.09	5456.13	6526.9	2712.27	9974.14	2156.04	9984.08	9802.01	12796.4	5005.35	8589.65
	GSCOCG00017532001	Cc09_g03560	1420.71	1253.97	1499.4	1455.42	1474.01	1912.82	1070	1076.55	1009.55	1139.71	1234.61	1075.64	800.616	851.252	918.512	1130.88	1558.02	870.422	1112.28	1163.05	1353.23	1431.91	1460.63	1592.42	1634.59	1514.07	1384.27	1549.62	1381.75	1456.26	1558.03	1442.56	1489.85	1589.03	1643.82	980.172	1072.51	1087.52	671.02	1354.41	839.778	1200.35	1372.49	1326.36	1672.02	1176.51	849.988
	GSCOCG00020232001	Cc02_g03470	1180.59	1862.73	1249.17	1172.82	774.116	636.293	692.821	705.372	858.433	723.794	752.612	649.633	676.533	749.799	679.591	1828.14	928.128	1330.23	1567.04	1309.5	1246.6	1754.03	1475.03	1476.83	1653.15	1766.43	2261.96	1145.19	2877.31	1392.34	882.285	762.512	1126.45	1137.29	793.337	1217.23	1039.88	976.194	770.556	563.222	844.997	709.027	1769.2	1035.69	950.755	491.27	971.294
	GSCOCG00034883001	Cc10_g04870	1203.25	1816.6	1280.32	1914.31	1478.97	1389.54	1207.26	1190.76	1086.46	869.11	1043.26	1086.67	675.037	705.647	723.728	2300.85	1388.43	1695.66	2370.87	1365.12	1328.77	1629.14	1407.17	1636.78	1912.32	1827.9	2306.13	1539.75	2829.91	1965.43	1922.37	1524.88	1634.66	1544.86	1127.2	1443.88	1584.02	1277.82	1034.32	2094.35	958.157	1681.69	1871.28	1541.73	1583.16	1488.16	973.687
	GSCOCG00021856001	Cc04_g01920	439.593	347.576	530.644	613.488	445.598	562.533	103.767	105.755	106.808	166.414	112.058	66.0496	59.8043	53.1213	61.2026	145.608	244.786	167.66	125.528	89.7986	52.696	338.597	452.45	597.052	732.794	442.168	301.826	516.896	253.304	107.289	260.575	314.538	191.965	183.435	153.143	50.9736	112.557	102.632	7.30058	101.467	40.1254	114.844	123.793	249.12	293.879	116.576	36.1934
	GSCOCG00023743001	Cc06_g04290	1066.16	1636.72	1043.73	746.415	1202.66	770.468	499.345	628.131	403.183	450.364	378.127	257.315	431.988	546.065	582.348	368.249	516.678	913.584	603.819	423.341	432.832	921.147	1144.76	593.454	1497.4	1201.38	1935.8	614.521	620.1	582.308	700.615	582.159	656.653	161.406	287.915	270.134	61.1233	342.568	228.267	447.466	372.022	407.441	520.375	389.423	391.756	529.413	324.41
	GSCOCG00026208001	Cc03_g04790	1887.52	2335.08	1854.77	1377.63	1666.45	1129.83	1363.98	1289.11	1376.82	1485.84	1217.25	1526.67	1681.38	1537.31	1465.14	1751.84	1420.96	1874.36	2136.84	2147.57	2040.26	2334.16	2036.56	1570.54	2190.02	2092.12	3013.5	1659.1	2560.45	1971.91	1030.42	1201.69	1240.86	1058.99	1011.82	1101.34	1304.08	1350.25	1386.14	1373.03	1875.56	1281.24	1276.79	1147.79	1075.83	1383.95	1642.81
	GSCOCG00035976001	Cc10_g10480	484.9	561.743	362.176	459.873	434.167	275.963	207.534	197.774	258.985	112.806	122.071	159.06	183.963	153.943	155.198	224.356	298.703	134.532	231.113	399.716	185.272	402.821	313.863	285.423	687.15	524.137	666.951	493.193	683.489	370.26	202.223	244.459	269.196	142.808	212.365	216.899	237.84	170.834	159.476	111.387	265.721	73.897	467.637	238.84	258.938	176.499	275.516
	GSCOCG00022536001	Cc04_g07260	1863.68	1674.29	1689.26	1130.46	1552.56	1161.47	1128.38	1225.65	1218.78	1257.32	1325.72	1202.74	1558.7	1592.62	1699.46	1450.53	1135.23	1251.92	1938.72	1829.04	2390.17	1854.51	1747.89	1475.97	1240.42	1498.97	1633.04	1730.12	1702.62	2653.36	1238	1304.55	1193.94	1594.73	1359.99	1263.87	924.154	1548.04	1416.6	1646.92	1316.06	1380.11	1427.99	1905.97	1397.07	1246.7	1506.45
	GSCOCG00036978001	Cc07_g11640	2524.26	2836.11	3660.89	2303.27	2609.72	3150.96	1054.86	691.654	1140.3	1219.09	1284.76	589.873	719.018	946.456	1213.44	862.482	1612.67	2239.8	1397.21	1244.3	1386.76	2441.41	2647.88	1982.48	3302.94	2810.31	2768.47	1316.83	1316.46	1184.99	2664.11	2494.19	2636.74	1301.19	1651.97	656.842	1228.28	1263.74	815.706	751.951	531.572	632.133	1635.84	1698.55	1738.81	937.067	525.305
	GSCOCG00030916001	Cc06_g14810	415.824	548.158	373.864	226.49	178.208	205.077	256.146	214.695	253.42	251.448	359.043	243.218	253.359	272.986	309.296	413.173	302.79	362.424	481.138	394.488	585.645	437.763	424.354	351.569	364.857	427.051	490.353	375.804	732.871	540.651	168.715	211.797	255.172	242.319	191.961	287.809	290.501	318.902	268.716	404.923	320.745	488.331	315.551	269.275	217.114	308.59	395.621
	GSCOCG00018079001	Cc11_g07230	130.254	98.926	113.913	112.255	140.364	110.194	69.1724	63.4624	68.3582	58.3169	53.7273	69.7322	63.4891	71.4221	67.7405	85.3012	72.6869	74.2926	94.3593	71.646	77.9915	89.0352	106.901	77.7924	132.873	150.962	126.343	98.6395	119.977	62.8929	76.7591	59.3972	78.7054	82.5742	77.5956	60.2278	35.8095	56.1643	37.2159	68.7517	62.971	60.9162	97.0203	96.9119	83.8871	34.0802	50.5881
	GSCOCG00017727001	Cc09_g02050	2126.53	1993.3	1968.69	2083.68	2541.36	1230.44	1867.62	1963.78	1254.66	1294.59	1435.94	1814.29	1379.22	1554.12	1790.99	1221.78	3334.99	2621.3	4121.9	1278.57	2114.04	2995.56	3036.74	3569.97	2753.04	3326.84	3152.17	3335.98	1705.41	2794.96	1829.4	1910.8	1313.45	1513.43	1227.25	1075.58	1201.98	998.934	1275.08	2410.87	1389.07	1672.71	1626.5	1558.56	1524.2	1661.55	1199.94
	GSCOCG00032129001	Cc11_g13870	1059.3	1223.16	797.392	848.841	712.267	535.672	536.096	563.656	582.328	418.778	235.887	678.325	687.801	642.622	637.487	924.84	748.565	631.483	817.917	1086.06	1067.14	1325.52	1173.5	663.768	1331.89	1116.19	2122.07	925.225	1531.53	1274.81	637.893	544.607	496.705	382.27	553.385	635.798	238.984	418.401	766.079	463.926	1256.01	297.59	906.862	607.943	612.279	529.458	1117.44
	GSCOCG00020322001	Cc02_g04180	1905.63	1586.51	2463.31	1626.76	2334.09	2694.81	416.116	470.576	350.444	129.03	457.611	128.941	299.708	312.164	379.729	332.665	579.233	608.388	438.663	452.204	685.522	1340.59	1342.3	1285.95	2425.19	1572.35	2286.54	1398.71	699.032	935.952	2177.57	2246.08	2180.79	1129.33	329.81	435.647	170.518	211.855	149.824	983.056	112.302	231.681	1210.67	1316.87	1070.2	321.965	131.069
	GSCOCG00030205001	Cc08_g14570	3534.74	2864.08	2732.99	2807.46	2404.2	2268.32	2317.25	2092.82	2208.35	1327.09	2154.93	1387.21	1808.95	3070.51	3933.42	3839.11	2296.16	2445.61	3552.01	2834.92	2238.17	3165.37	3033.87	3183.97	3366.1	2986.08	2486.53	4321.38	3327.74	3079.14	4986.55	3438.25	6298.24	2297.44	1843.95	2279.08	2062.97	2426.99	2738.34	3427.03	1874.48	3977.55	4012.46	3894.1	4617.62	3343.77	3011.31
	GSCOCG00007202001	Cc00_g13840	310.469	383.295	338.822	268.822	405.324	331.573	225.879	201.994	197.996	161.579	179.503	162.096	184.578	208.612	218.467	167.151	209.606	228.898	301.901	193.539	344.043	264.116	253.226	313.163	337.62	320.316	457.201	224.889	340.656	297.178	534.052	331.686	324.016	229.574	252.19	260.648	171.571	164.344	202.471	109.204	204.237	129.821	407.893	312.439	274.095	100.129	187.156
	GSCOCG00022429001	Cc04_g06430	1059.3	1046.17	953.184	919.733	1165.5	635.331	372.888	350.05	407.156	288.751	315.272	251.573	239.957	217.626	263.887	399.973	273.707	285.121	357.544	290.804	486.687	619.724	653.932	405.098	963.809	1125.85	1246.84	678.639	633.164	557.299	538.479	638.979	714.996	314.945	248.115	324.749	196.786	154.595	103.404	93.9523	291.789	90.8739	748.288	550.957	526.76	169.271	293.957
	GSCOCG00004933001	Cc01_g21830	736.37	756.765	411.825	619.413	336.657	253.915	337.195	255.943	310.392	215.114	222.292	298.731	271.287	302.394	345.498	431.43	246.282	362.424	650.067	414.788	354.759	505.478	637.418	347.321	615.363	813.134	1266.28	485.292	909.245	815.634	1114.65	457.663	820.486	332.223	267.519	511.443	376.787	245.455	356.894	373.304	420.756	517.291	1142.37	578.905	764.178	309.624	445.577
	GSCOCG00031168001	Cc06_g08140	1545.36	1700.05	1622.08	1141.3	1108.4	1258.27	1144.58	1085.02	1183.17	1186.57	965.781	1117.46	1309.8	1220.87	1224.37	1376.8	1320.07	1280.03	1300.01	1324.48	1703.09	1491.34	1472.21	1347.06	1662.93	1549.68	2008.19	1218.18	1824.79	1877.52	1073.67	1046.86	1355.1	1282.72	1134.35	1336.05	1360.9	1118.92	1116.14	1080.5	1145.63	937.713	1475.41	1210.94	1191.75	1132.14	1281.63
	GSCOCG00023388001	Cc06_g01610	223.253	446.409	130.436	107.316	325.359	258.755	141.595	197.703	90.0851	134.826	109.312	113.222	221.874	312.259	339.61	180.402	217.296	245.965	351.936	193.535	262.562	264.971	189.641	260.401	225.454	287.908	237.9	260.411	167.544	250.903	210.835	208.152	188.044	125.539	123.549	160.909	123.129	74.6546	122.047	169.206	245.34	170.765	244.945	272.21	216.959	180.616	281.315
	GSCOCG00036701001	Cc07_g13740	6951.74	6066.84	7188.36	4742.45	4252.19	3125.04	3318.1	3412.59	3995.09	4191.69	5445.03	4152.85	4409.24	5018.75	5789.93	9434.88	4625.71	7420.15	8489.87	7477.45	4520.87	8096.19	7399.26	7325.7	7165.67	7095.83	6165.86	5886.77	7463.14	6271.28	6521.87	5240.12	7004.53	6646.86	2944.61	4393.18	6124.62	6242.03	4586.47	5422.14	4290.09	5154.93	4979.88	7435.27	5085.62	4098.19	4914.13
	GSCOCG00043120001	Cc06_g05610	4071.82	2914.59	5585.77	2895.11	1463.18	2356.5	992.174	554.192	1225.56	1372.08	881.933	1157.97	849.113	1167.73	1285.73	1362.57	2344.18	2542.99	1694.36	2258.72	2144.32	4117.02	4583.47	2622.9	4265.59	3580.26	2295.35	1714.34	1773.85	2117.3	5811.48	4279.23	4632.11	3200.55	1926.65	1279.13	1972.41	2176.12	978.332	2682.65	1131.15	2743.24	1397.45	2419.84	2234.61	3012.46	1173.03
	GSCOCG00024484001	Cc10_g00340	1365.24	1567	1612.34	789.742	1127.48	990.898	1046.21	975.024	816.014	1035.51	714.285	960.977	992.02	892.464	1201.51	988.488	945.322	1104.34	1671.74	1941.23	1315.36	1266.02	1305.55	993.709	1336.23	1318.89	1500.65	997.233	1429.81	1334.07	1770.96	1092.89	1093.69	1007.66	1103.71	864.025	958.867	1179.43	1128.84	917.942	1061.56	1672.71	1145.94	1032.47	1123.12	1175.48	1135.36
	GSCOCG00013742001	Cc00_g04120	1690.4	2178.59	1952.14	1326.43	1635.12	900.785	1351.01	1441.37	1112.17	1059.39	1187.23	1049.08	1188.62	1305.62	1324.43	1247.63	947.831	1530.01	1907.6	1984.01	1651.8	1833.97	1726.98	1326.08	1899.25	1766.44	2347.8	1254.68	2320.8	2198.77	2308.34	1557.58	1651.22	2116.13	1152.73	1461.73	1185.15	1317.8	1100.08	1158.02	1144.72	1443.02	2056.09	1858.52	1492.21	1287.97	1240.81
	GSCOCG00036469001	Cc07_g15490	271.939	328.124	271.638	332.84	270.656	298.991	112.419	115.276	123.848	109.936	147.627	134.102	154.71	167.323	159.185	86.0625	62.3385	126.493	117.869	142.228	356.012	194.881	214.402	161.512	364.802	289.04	337.17	135.125	234.659	212.016	273.594	253.076	514.067	112.579	95.9817	113.255	50.5868	123.236	176.134	81.9487	153.719	189.741	321.764	250.964	271.898	89.8075	179.524
	GSCOCG00004926001	Cc01_g21870	4335.75	4425.9	3062.07	5009.31	4629.39	3108.75	2882.52	2563.42	3197.77	2401.8	2387.18	2908.06	3524.2	3199.96	3242.92	4606.55	3255.24	2871.28	3562.33	3694.39	4752.62	4831.94	4070.95	2957.81	4629.41	5536.47	5737.87	4916.17	6133.69	3745.69	2934.42	3180.3	2759.99	3216.77	3029.33	3123.92	2260.83	2933.96	2151.8	2622.69	3693.97	1875.43	3604.25	3670.91	3637.29	2470.69	3423.87
	GSCOCG00031766001	Cc03_g13950	1015.1	986.466	841.212	887.243	851.793	553.876	739.267	675.757	669.26	589.931	609.552	595.081	751.34	724.545	697.351	1016.79	643.288	642.526	716.96	1084.99	1099.88	1005.73	882.597	704.021	1024.76	858.436	1119.33	1152.1	1336.11	1122.04	992.509	685.046	722.773	668.488	635.072	731.458	663.101	728.635	722.026	443.186	956.842	496.318	883.896	720.116	637.007	764.739	938.092
	GSCOCG00026131001	Cc03_g04210	3185.85	3776.6	2808.93	2802.54	2245.77	1377.06	1443.95	1012.08	1628.65	1905.61	1256.43	1272.66	2111.33	1684.3	1513.76	2488.6	2220.86	3864.18	3588.84	2383.81	1131.52	3680	3655.25	3555.68	3459.76	3224.4	2583.39	3720.68	1741.03	1851.53	1690.98	1219.93	1266.37	1308.31	1150.68	1162.82	3697.45	2858.3	1039.61	1608.76	1551.23	1876.43	2362.91	2501.71	2924.38	1344.73	1403.87
	GSCOCG00035580001	Cc08_g16250	598.219	718.187	554.963	468.722	648.779	559.654	352.364	407.135	373.083	398.706	386.313	400.905	564.396	562.803	621.778	441.205	509.888	556.184	608.537	441.508	417.718	500.903	502.989	488.919	625.101	532.763	740.453	476.425	464.668	506.409	509.263	532.483	529.646	298.147	480.884	388.982	391.562	500.521	496.825	346.031	469.518	487.332	629.742	461.762	492.409	348.843	548.914
	GSCOCG00016889001	Cc05_g08620	31.8108	46.885	52.5864	26.5914	22.2582	20.1106	20.527	15.8843	19.9185	9.52807	21.932	15.4098	8.09483	13.3995	11.1704	24.8229	13.5534	36.1383	23.5406	28.897	55.5633	28.1321	24.4218	34.3797	18.5784	37.6879	27.0052	33.5331	59.9169	18.4363	53.9577	23.1489	25.566	32.6023	9.21438	37.8931	0.0387028	14.9986	6.56012	31.574	15.8571	18.9735	52.2686	38.7083	49.372	16.4967	6.05188
	GSCOCG00023023001	Cc06_g20670	172.186	153.417	144.091	114.224	117.994	135.13	103.744	101.515	77.0971	120.474	115.709	109.035	52.18	72.1269	79.0604	177.272	122.285	120.475	160.403	126.156	119.91	154.464	142.035	216.101	160.109	163.933	197.336	141.046	191.008	193.503	116.783	131.874	110.571	141.019	126.607	113.397	52.6567	83.2039	67.5942	87.334	74.6643	116.841	120.012	87.9524	110.21	74.3097	78.6992
	GSCOCG00015996001	Cc01_g19920	424.836	283.287	466.383	410.628	447.338	436.99	193.475	234.744	162.524	200.748	431.047	319.895	231.753	217.672	225.645	253.352	165.003	293.15	457.537	460.753	652.779	354.82	303.062	274.55	387.681	344.026	365.382	362.986	392.025	528.664	494.052	239.803	384.841	367.38	191.966	267.546	333.63	246.514	270.273	528.122	250.171	253.651	340.329	283.26	319.295	270.386	263.51
	GSCOCG00030362001	Cc08_g13280	1203.22	1327.37	1383.54	1079.26	1048.18	944.889	873.305	926.378	884.227	1040.27	1279.29	828.544	843.987	897.469	923.747	1335.46	1075.36	1022.02	1168.89	938.597	1420.39	1279.67	1382.02	1244.09	1395.02	1304.87	1310.67	1196.49	1565.6	1307.2	904.997	988.719	1045.27	1322.48	1062.87	1020.95	927.261	914.563	651.624	1111	756.684	684.061	1110.44	892.541	1047.09	773.001	833.235
	GSCOCG00032045001	Cc11_g14540	1609.96	2047.82	1763.25	1409.14	1517.01	1280.3	1512.05	1642.3	1318.59	1355.8	1421.4	1121.81	1369.54	1498.84	1528.39	1823.08	1314.01	1734.81	1833.06	1776.64	1852.36	2005.25	1785.39	1576.44	1975.47	1773.99	2235.03	1495.36	2092.09	1548.82	1118	1167.86	1457.98	1198.71	1082.28	1483.33	1233.57	1515.62	1104.99	1232.22	1455.59	1022.6	1398.58	1320.15	1425.25	1283.84	1356.78
	GSCOCG00034589001	Cc10_g06970	280.978	283.457	269.693	483.505	446.528	321.968	121.054	139.572	97.0372	79.3475	88.379	90.7758	151.667	201.017	165.737	73.4855	181.45	181.712	238.754	148.604	91.278	240.486	267.72	291.379	356.09	325.68	286.975	245.616	171.952	209.222	668.126	433.328	405.309	36.1343	83.7214	116.958	65.301	115.649	118.764	105.907	112.494	155.787	337.108	278.544	237.969	146.552	158.101
	GSCOCG00042240001	Cc05_g07150	2354.28	2492.97	2590.85	2082.7	2143.45	1616.66	2028.66	1815.75	1587.7	1588.12	2245.11	1642.78	1140.73	1412.05	1455.4	1983.65	1740.95	2074.15	2603.86	1667.64	2416.15	2107.91	2406.07	2358.46	2510.17	2592.45	2254.76	2370.3	2424.55	1948.75	2029.45	2007.71	2352.17	1884.15	1389.6	2107.02	1491.45	2011.83	1855.68	2860.51	1333.6	1995.26	2062.55	2358.5	2282.32	2138.34	1265.93
	GSCOCG00042620001	Cc04_g10610	418.095	564.794	385.548	281.627	335.118	300.906	223.712	172.399	207.876	187.395	203.188	191.41	242.138	273.712	293.486	414.831	267.681	395.553	353.794	418.985	178.522	414.202	396.242	274.504	374.64	323.561	502.549	223.902	352.307	282.357	654.083	351.122	538.513	171.179	217.47	189.744	357.812	221.654	206.187	184.496	266.306	223.693	435.573	303.29	296.831	276.582	287.408
	GSCOCG00020401001	Cc02_g04790	1699.45	1846.68	1899.57	1827.66	1597.88	1148.04	1007.34	1113.56	1288.43	1042.19	993.136	1004.35	1107.19	1027.64	1112.56	1534.17	1221.66	1098.32	1068.86	1602.37	1462.27	1494.38	1416.6	1426.61	1836.07	1534.59	2087.89	1571.31	2334.62	1734.91	1846.69	1217.58	1877.13	1510.62	1053.69	1356.55	835.721	993.489	977.674	840.398	971.803	713.021	1895.73	1369.44	1254.66	688.387	1179.82
	GSCOCG00026629001	Cc03_g07690	855.305	457.11	776.967	1065.48	381.895	1533.36	111.343	129.009	116.807	117.603	47.2647	182.42	97.996	71.9652	89.4787	140.56	449.448	165.654	261.429	137.92	61.029	646.206	881.957	799.55	960.442	814.173	435.476	682.612	253.19	179.513	970.924	902.813	889.114	162.847	468.593	112.364	163.105	152.392	58.6142	347.975	22.4297	214.706	379.473	855.063	769.357	216.699	33.9742
	GSCOCG00039204001	Cc02_g06620	1095.61	1513.42	1228.72	1374.69	1036.59	948.715	848.449	807.954	992.289	1053.69	697.893	764.177	1002.55	930.358	883.529	1169.02	998.366	1028.04	963.21	1023.02	1312.16	1202.82	1245.64	1017.17	1398.3	1315.67	1698	902.536	2041.48	1089.61	1274.74	1046.88	1300.55	1041.81	834.173	1048.08	789.399	804.318	839.397	934.229	848.286	696.045	1275.14	998.652	1003.63	820.47	883.163
	GSCOCG00020012001	Cc02_g01770	716.016	687.859	651.357	482.511	519.94	604.708	428.014	464.245	437.156	523.945	704.345	583.934	515.01	598.563	612.565	679.687	786.271	594.337	630.201	545.203	700.544	857.99	743.98	769.386	692.64	829.278	804.285	761.496	734.849	590.619	486.553	456.285	523.255	612.708	514.591	449.158	576.77	525.398	437.657	519.513	564.443	421.421	449.858	414.061	546.994	505.696	476.301
	GSCOCG00039578001	Cc07_g03470	6173.42	7806.41	4750.36	1520.42	1678.01	917.073	85.3842	60.3176	102.302	167.363	121.175	74.4013	526.366	461.306	420.963	824.616	348.875	1082.25	737.797	580.451	357.238	2384.4	2261.05	1484.28	6111.57	6542.66	10949.6	3294.53	8085.76	3892.89	941.743	669.384	1220.38	74.2255	26.575	141.252	171.537	101.678	149.509	273.986	441.925	249.657	1225.64	880.149	694.241	276.602	495.635
	GSCOCG00034562001	Cc10_g07130	1041.22	1648.88	845.097	874.44	947.571	553.874	974.903	892.559	1160.27	573.649	954.919	850.619	839.492	924.787	929.665	1326.37	955.564	1038.08	881.111	1386.44	1464	1310.19	1142.34	1181.3	1197.93	1205.66	1452.81	1080.1	1165.42	1129.46	1140.65	700.844	1079.53	719.882	718.796	951.071	522.088	812.933	783	764.024	874.316	954.691	1270.44	990.904	848.016	714.17	834.762
	GSCOCG00009438001	Cc02_g28520	10656.4	8774.51	9712.02	5438.65	2686.34	4553.93	2989.53	3197.91	3027.05	2820.6	3275.59	2371.98	3988.41	4180.1	4033.77	7967.71	5157.85	10163.9	24962.1	13356.8	3070.24	14888.5	12456.8	6337.63	10027.6	14272.5	11578.8	5833.51	10386	5238.98	7411.67	5103.38	5922.51	1805.96	2169.64	2335	2574.49	3363.17	3278.75	4394.05	3775.24	4982.17	2769.55	2843.31	3587.49	4472.81	3942.99
	GSCOCG00042573001	Cc04_g10280	755.672	705.979	724.383	828.153	888.906	812.645	272.386	265.454	351.513	272.541	153.933	155.266	339.39	314.954	361.235	389.971	437.251	232.918	276.392	414.728	326.316	564.916	567.296	387.531	1181.49	734.421	669.561	416.261	443.804	215.635	606.554	595.398	511.941	135.793	338.945	176.245	27.4434	181.498	131.672	126.661	246.281	121.832	503.469	380.206	403.078	209.507	168.447
	GSCOCG00023924001	Cc01_g08870	489.475	510.938	629.951	489.411	505.155	344.009	437.718	427.231	350.429	452.252	504.801	355.003	453.077	420.018	382.159	509.178	434.568	471.854	454.704	502.432	632.622	527.582	471.916	489.758	484.623	505.771	506.368	582.957	564.171	547.129	662.719	410.352	416.72	482.932	307.336	380.815	542.02	406.499	355.695	471.488	444.284	432.407	472.927	427.897	543.274	564.501	455.979
	GSCOCG00021443001	Cc05_g10430	343.395	781.93	415.728	424.416	272.21	551.064	202.121	210.446	203.648	215.132	173.077	226.214	463.568	389.87	386.783	388.157	928.521	299.18	431.121	471.43	572.206	517.619	453.074	661.486	521.62	565.046	334.885	845.361	402.119	250.801	91.9611	154.805	134.614	220.997	363.449	110.983	447.272	365.377	150.294	427.797	349.371	296.593	152.941	291.985	243.183	323.041	365.983
	GSCOCG00041861001	Cc06_g09840	657.179	930.596	843.17	232.381	430.05	475.349	215.038	185.059	118.515	273.414	727.245	313.184	467.131	588.777	610.621	526.67	198.31	479.884	383.95	289.752	647.844	459.699	548.45	630.482	879.861	598.54	586.151	664.824	408.517	1069.38	611.995	655.952	793.727	714.724	235.876	327.768	361.01	380.514	272.093	711.583	352.58	845.841	579.14	576.951	530.392	801.869	550.709
	GSCOCG00025912001	Cc03_g02580	3550.66	3175.48	4131.15	3874.9	2513.05	3830.4	1811.45	1754.42	2154.1	1915.16	1384.9	1658.05	1566.99	1429.49	1400.02	2903.47	2668.38	2472.72	2196.28	2597.58	1775.93	4203.03	4096.23	3353.86	4942.96	3426.09	3690.47	2219.37	3392.7	1656.17	2027.31	2446.95	2584.6	1619.12	1611.15	1671.81	1828.2	1245.42	1283.44	1463.57	1550.5	921.735	2724.59	2152.57	2426.8	1217.8	1414.38
	GSCOCG00038659001	Cc05_g15670	682.059	788.454	682.514	833.084	580.125	725.444	470.157	487.511	445.734	614.8	552.139	547.625	536.024	514.514	515.782	915.75	805.928	493.944	565.109	547.319	526.822	780.249	844.341	878.258	1038.88	962.995	654.868	934.117	841.603	568.38	528.729	629.233	506.849	503.158	588.094	436.873	538.885	558.891	400.743	616.629	502.207	529.274	500.816	621.517	630.803	506.736	447.391
	GSCOCG00021775001	Cc04_g01320	946.029	1012.16	971.687	882.322	775.018	506.917	814.921	704.316	757.499	617.647	800.008	695.659	608.473	663.64	716.533	803.871	624.443	1011.97	985.877	798.553	1028.56	891.437	1028.47	739.191	878.857	964.092	1058.04	611.552	942.552	1010.06	750.385	789.065	914.412	805.115	429.864	837.78	637.838	707.008	654.553	822.9	668.513	655.101	1036.39	778.683	824.956	705.907	743.402
	GSCOCG00040036001	Cc07_g07030	2033.62	1742.3	1903.46	1367.77	2126.94	2337.35	343.709	372.24	341.78	221.786	490.299	289.302	468.656	554.469	555.975	141.338	432.104	504.98	279.191	393.423	835.014	666.855	806.953	536.57	2078.86	1364.21	1462.75	468.529	500.92	736.979	1669.39	1409.92	1656.2	209.814	316.509	335.601	296.829	152.53	545.728	1460.17	678.524	562.228	1315.04	907.926	878.355	750.271	576.758
	GSCOCG00021578001	Cc05_g09470	3296.87	3423.53	2992.95	2564.23	3128.99	1691.39	1865.48	1800.95	2001.83	1596.74	1698.36	1870.28	2073.87	1870.54	1811.22	2908.47	2267.11	2273.93	2659.5	2164.7	2799.55	3023.12	2577.07	2104.7	3394.46	3425	4270.25	2840.8	4007.55	3510.59	2549.48	1918.22	2410.63	2541.1	1965.45	2283.23	1132.54	1467	1656.07	1258.45	2347.69	1087.51	2898.31	1688.07	1875.98	1420.09	2463.59
	GSCOCG00025667001	Cc03_g00730	1255.32	1486.19	1153.75	702.111	713.125	543.345	791.144	770.923	653.679	735.254	923.921	808.805	707.098	895.391	981.075	1633.62	709.947	1132.45	1703.85	1416.39	927.728	1480.75	1304.76	1116.79	1466.91	1432.12	1631.84	1113.62	1811.04	1735.87	977.421	947.591	984.338	1216.98	732.078	1108.12	668.388	1003.21	1016.13	897.18	851.567	1350.15	1443.05	1134.05	1170.82	945.336	1002.69
	GSCOCG00027858001	Cc02_g38470	677.525	653.038	791.572	772.022	555.314	1104.98	403.149	402.916	405.814	542.129	547.599	493.172	347.635	320.573	338.157	717.755	936.027	604.377	761.355	624.297	625.804	893.658	1097.71	995.448	756.875	937.09	643.789	728.936	1260.87	577.629	248.775	646.085	601.905	673.925	590.14	385.143	881.942	552.437	288.556	741.006	402.184	563.227	400.771	503.133	600.122	641.915	372.816
	GSCOCG00026474001	Cc03_g06630	563.006	516.344	295.962	538.654	471.297	287.459	297.21	227.392	290.418	119.507	60.9413	201.964	182.398	182.7	177.598	261.775	196.774	107.426	236.765	410.427	260.001	451.579	292.855	328.146	763.369	602.847	629.011	458.665	778.667	431.371	398.931	323.144	269.403	198.296	229.729	271.463	52.6926	144.834	173.096	97.1941	200.117	85.8811	509.394	309.527	323.458	135.226	303.808
	GSCOCG00031982001	Cc10_g12630	1455.88	2066.79	1480.89	1797.14	1517.04	660.231	900.301	713.842	852.851	556.453	561.23	805.729	723.703	659.424	634.173	924.82	584.222	884.474	1139.65	1052.95	1160.25	1221.89	1183.57	897.42	1906.87	1700.66	2426.24	1061.35	1571.4	1506.27	2591.57	1080.89	1656.28	872.307	665.712	1143.42	940.932	696.232	714.156	710.534	977.737	597.18	2389.95	1400.32	1342.17	688.368	803.86
	GSCOCG00034266001	Cc08_g04410	15533.6	4642.48	10741.2	23119.5	2550.05	5304.23	2315.11	818.596	4300.47	949.39	1044.07	3898.83	693.469	352.703	192.351	18759.8	2610.85	8684.12	5477.48	12081.3	57.6668	9020.27	9750.46	11759.7	26615.2	10465.9	9785.29	11578.3	10560	8918.09	16286.2	9669.37	11681.2	2000.49	629.988	1356.56	1027.25	1193.44	595.541	2031.04	1056.46	1359.14	6510.39	4640.36	4899.3	1266.33	2314.47
	GSCOCG00032590001	Cc11_g10340	150.678	161.059	120.719	57.1103	95.97	31.5792	77.8312	96.2107	67.1142	55.4412	56.4644	75.265	91.0231	132.32	156.764	81.1151	66.657	98.3849	201.936	132.579	119.035	153.106	131.331	103.727	127.408	126.168	105.522	113.436	95.763	108.315	119.936	58.25	75.0285	43.0715	40.8574	101.794	56.8462	67.0088	54.8348	54.6656	118.492	121.834	107.882	121.444	99.093	76.383	108.341
	GSCOCG00019332001	Cc03_g11360	969.76	820.123	742.875	676.504	747.776	688.066	643.082	651.425	582.442	544.967	877.468	789.162	609.993	642.643	658.594	715.305	633.047	731.875	760.401	715.148	666.911	815.32	759.143	816.292	854.869	725.788	877.828	829.553	841.56	817.462	460.665	716.412	874.923	699.692	576.875	588.282	466.301	671.325	691.303	578.492	660.126	814.883	856.155	637.134	655.875	559.365	566.964
	GSCOCG00014042001	Cc02_g15800	1211.18	1691.06	1403.98	1119.63	1123.29	1064.68	1001.91	985.602	942.627	926.501	849.176	806.057	1068.28	1117.29	1134.27	966.075	1209.72	1301.11	1384.95	1030.53	1427.9	1354.37	1235.5	991.195	1487.6	1332.93	1771.56	1074.17	1359.33	1350.73	1034.74	1078.29	1192.59	936.511	1054.7	1094.49	544.196	889.693	927.614	896.036	1006.27	533.267	1201.13	840.263	910.497	778.157	1040.73
	GSCOCG00030562001	Cc08_g11870	1062.73	1319.14	1041.78	709.983	939.323	682.306	686.334	835.418	694.912	525.86	702.528	542.076	817.041	917.069	997.485	711.921	687.774	1078.23	1162.33	926.801	631.588	920.368	941.059	874.871	1146.71	920.98	1113.24	681.595	637.47	714.713	586.065	868.825	769.676	476.128	520.714	522.697	419.982	605.359	487.34	578.465	574.456	638.125	607.088	815.238	691.835	576.921	722.974
	GSCOCG00020228001	Cc02_g03440	3207.41	3921.7	3597.59	4346.59	4278.63	2807.84	546.905	564.717	610.777	219.897	259.683	251.429	334.094	368.205	410.615	438.703	544.116	596.342	764.196	563.373	569.582	1665.64	1779.66	1625.03	4402.83	3099.34	3692.88	2173.02	2256.09	1842.29	4804.91	4555.09	4516.51	718.085	464.57	547.337	267.314	187.057	196.372	296.886	306.534	344.528	4383.17	3198.67	2472.96	238.409	333.203
	GSCOCG00017791001	Cc09_g01580	585.703	424.689	560.817	620.367	580.908	1261.2	123.235	146.986	133.879	195.995	314.447	130.284	167.405	169.356	196.785	201.888	419.402	197.78	209.413	265.099	269.319	381.278	490.034	514.928	747.008	516.582	518.707	596.797	203.061	162.852	191.411	249.257	236.23	117.019	212.338	65.9257	96.8646	157.791	123.898	342.619	121.595	275.622	168.287	249.201	286.519	285.859	109.235
	GSCOCG00039591001	Cc07_g03530	544.94	610.864	402.095	232.396	333.664	92.9027	219.376	177.673	163.898	146.258	230.548	219.231	203.311	202.273	219.108	250.906	85.3589	316.238	425.502	397.647	269.185	318.989	378.316	206.663	423.653	374.248	614.089	248.554	422.467	852.782	655.146	297.903	500.419	226.488	109.27	254.961	335.694	177.344	172.461	406.011	316.545	480.342	797.01	340.448	348.459	305.486	404.183
	GSCOCG00016529001	Cc01_g15720	2640.88	2573.87	2274.41	2086.64	2230.97	1369.4	1035.42	941.198	1062.14	360.479	317.989	246.063	546.391	589.382	758.749	472.621	479.007	895.514	804.753	708.734	603.961	1495.18	1744.45	883.125	2951.2	2295.94	2840.74	943.969	1427.71	1036.86	2910.58	1983.56	2185.91	150.193	367.561	508.608	362.068	277.879	411.441	330.742	425.001	429.411	1849.55	1261.82	1355.21	447.901	397.587
	GSCOCG00032840001	Cc11_g08680	1790.13	2356.92	2744.69	1606.09	811.93	2516.6	648.505	681.044	754.556	2286.2	798.983	1001.8	959.93	914.966	861.161	4245.55	3962.84	2319.11	2462.35	2063.12	1550.24	3071.59	3518.76	5631.34	3682.95	2850.19	1694.61	3396.15	2746.17	1956.14	1048.78	1116.96	946.304	1306.79	1345.68	690.907	2006.09	2380.41	697.097	2473.11	963.994	2727.26	544.321	1196.77	1337.19	1956.71	1003.03
	GSCOCG00007394001	Cc00_g28700	196.086	337.308	241.455	182.159	439.267	299.947	40.0391	75.0288	42.9223	61.1684	105.767	64.436	317.773	270.856	276.928	78.4718	137.725	200.785	108.442	110.165	292.244	152.179	177.545	175.821	196.067	167.212	352.836	157.816	267.48	144.375	56.3261	162.06	177.599	213.438	177.651	82.2914	49.4899	76.6978	46.9358	137.43	88.9833	64.9098	250.786	198.543	160.15	126.94	85.4836
	GSCOCG00020334001	Cc02_g04240	2769.98	2178.49	1772.98	1601.15	3351.04	2646.87	94.0612	80.4088	149.123	214.128	621.545	306.121	115.608	210	300.384	128.956	338.913	278.092	2259.62	949.291	468.741	1505.92	1514.21	672.113	1463.73	1985.39	5179.56	804.892	1137.33	602.631	870.425	1403.67	1058.05	320.566	382.86	140.995	142.057	112.433	76.0513	360.11	133.347	354.515	336.158	496.866	539.355	470.562	119.04
	GSCOCG00032044001	Cc11_g14550	739.863	804.238	986.303	297.381	491.272	229.961	314.497	198.856	328.749	437.936	302.465	300.477	233.062	313.578	429.889	971.973	665.498	1072.21	668.869	501.404	1015.26	719.313	764.902	980.46	571.756	785.026	523.631	601.691	974.677	600.799	594.675	527.713	678.165	712.191	289.988	510.432	258.952	472.339	262.463	625.254	258.541	326.551	308.055	286.264	302.202	353.976	309.13
	GSCOCG00031546001	Cc10_g09430	5056.33	5041.91	4632.56	4312.11	3613.27	5258.3	3385.12	4382.3	3350.33	3705.98	3927.03	3739.31	3643.68	4559.55	4855.64	4864.71	5880.95	4470.56	5618.09	4601.93	3681.98	5385.24	4988.84	5842.19	6214.94	4856.04	5151.89	4954.64	4756.77	5051.1	6462.4	5963.74	6120.63	4704.71	5012.12	3896.49	4405.87	5330.69	4497.83	4669.09	2951.22	6837.62	4888.94	5501.73	5854.78	4925.86	3583.88
	GSCOCG00021972001	Cc04_g02890	1296.14	1595.76	1505.24	1346.12	1527.71	1571.64	743.615	734.984	902.575	1102.42	1427.83	705.742	1093.71	1056.34	1186.29	1056.36	1237.97	1111.37	1091.5	1174.83	1961.58	1183.09	1054.35	871.476	1144.56	1218.58	1086.33	1664.04	1160.16	1712.73	1787.22	1452.26	1484.81	1140.15	1081.25	966.347	1430.34	1048.64	804.456	1550.83	708.708	1264.27	1473.97	1364.72	1294.33	1173.41	744.526
	GSCOCG00021863001	Cc04_g01980	1649.52	1060.37	1545.16	583.937	429.022	977.532	473.405	399.767	577.886	686.499	648.709	791.908	844.852	725.225	665.712	957.068	909.42	817.212	1136.81	1318.03	1046.93	1916.24	1698.12	1139.34	1424.39	1227.22	1025.08	638.181	1803.44	778.533	805.493	769.666	659.279	715.265	594.228	450.596	959.881	731.905	757.549	1163.42	724.705	1141.43	363.833	535.252	507.276	992.804	743.218
	GSCOCG00025634001	Cc03_g00520	797.636	893.468	968.772	935.5	628.013	630.555	550.141	577.4	543.952	623.417	304.229	661.866	719.994	629.319	580.188	692.928	734.044	699.749	612.248	780.352	896.878	810.765	800.332	720.809	1191.34	774.337	1053.17	656.928	1063.95	741.533	693.054	632.958	659.206	561.692	701.428	625.088	526.297	795.64	784.595	766.153	710.549	576.209	837.827	832.273	646.541	752.348	763.752
	GSCOCG00037375001	Cc04_g11710	696.832	1124.21	760.4	446.081	358.942	479.168	218.334	130.132	319.907	252.376	718.144	295.039	614.32	912.879	1155.57	526.522	346.359	735.887	581.119	605.067	917.909	593.791	640.897	501.432	585.926	608.243	867.906	307.737	899.171	780.467	570.848	378.907	495.342	141.32	133.765	245.292	180.044	468.049	454.757	560.939	331.642	467.359	437.241	415.289	266.72	445.84	391.233
	GSCOCG00041168001	Cc01_g04500	1699.41	1538.99	1568.52	771.03	1902.82	408.186	781.442	744.505	948.123	483.776	879.334	560.277	691.402	854.074	962.006	936.448	463.556	864.395	1679.29	1129.96	1960.67	1224.14	1047.06	1209.8	1084.68	1220.75	1320.42	1158.01	1931.4	3213.51	609.825	541.053	826.678	1241.15	566.682	1185.81	181.106	765.267	492.073	604.675	798.797	622.146	1581.82	1644.59	1307.8	448.954	967.968
	GSCOCG00028154001	Cc01_g12240	1732.33	2823.54	1606.48	1344.17	1021.81	383.272	1051.63	689.545	1362.26	426.422	478.345	520.948	1048.83	1108.88	1168.51	2340.61	692.78	2250.84	1571.75	1451.67	1333.02	2234.51	1869.17	1063.12	1875.33	1834.4	3430.23	1031.75	2608.53	1733.06	1295.3	1071.1	1464.34	802.497	551.363	1178.78	778.858	759.979	596.874	614.502	1092.93	392.46	1878.57	1263.23	867.356	540.814	1345.88
	GSCOCG00028268001	Cc01_g13080	632.191	741.641	506.277	358.437	477.978	300.887	318.865	391.268	353.142	320.306	269.664	336.576	311.631	387.847	412.595	767.665	321.54	475.871	623.596	747.183	505.789	640.313	489.195	520.719	642.529	538.161	806.631	483.32	985.596	675.809	298.48	417.544	582.753	439.002	389.011	480.325	317.89	445.376	413.237	271.783	343.581	247.66	765.116	518.671	469.88	383.915	467.403
	GSCOCG00032430001	Cc11_g11550	1164.67	1244.25	1053.47	882.311	1196.04	713.919	906.799	894.655	841.548	620.512	1032.41	564.569	836.569	804.354	766.428	780.701	669.82	858.371	1376.44	917.239	1907.87	1134.36	1038.49	839.659	906.116	1166.84	1558.15	911.413	1571.4	1649.79	770.904	658.408	805.209	869.36	640.184	937.467	459.964	501.614	508.137	878.609	1106.2	791.913	1507.34	875.679	783.56	636.781	1141.33
	GSCOCG00006744001	Cc00_g10240	137.09	183.899	80.7864	119.146	163.494	123.611	29.2373	30.7033	63.5526	29.6297	32.7988	33.5161	58.3407	54.5895	48.5823	52.924	57.2923	70.2748	47.1705	51.2968	38.5219	76.9588	59.8105	62.7568	102.419	125.108	164.163	85.8125	128.771	62.8944	27.142	91.9367	130.45	36.9325	22.4762	35.416	13.687	8.70419	18.9146	0.0949849	45.6923	23.9671	124.523	112.235	71.0035	29.9362	38.757
	GSCOCG00010542001	Cc06_g22630	33.9195	30.2899	15.5551	21.6706	22.3756	7.62434	10.8046	10.5748	8.66899	10.4905	15.487	19.3718	7.26515	12.544	20.0524	20.894	0	18.0683	22.6607	17.1216	16.7299	22.9128	11.3138	23.5035	30.3859	14.0636	12.4205	18.7354	16.529	33.3972	7.62806	15.6636	15.1729	8.49983	8.1667	5.6102	0.0358187	11.7842	6.43914	19.4794	9.21708	0	11.3458	37.9179	26.5879	13.4361	27.6746
	GSCOCG00025588001	Cc03_g00120	4062.72	3726.6	3629.71	4629.19	4830.74	4909.46	1785.49	1653.95	1606.13	713.265	935.785	680.401	973.279	1075.96	1263.33	1269.21	1091.63	1049.12	1332.09	1173.77	1989.23	2367.63	2434.29	1473.39	4863.49	4063.41	4217.64	2264.75	2922.05	1940.41	3039.31	3099.28	3713.7	1222.95	1203.77	1460.18	246.352	666.946	567.459	746.531	1008.01	440.395	3930.26	2334.21	2408.15	765.784	1070.82
	GSCOCG00013859001	Cc02_g14480	452.098	650.974	460.52	246.185	214.569	192.607	204.299	262.244	212.246	167.315	162.161	195.472	144.804	243.65	294.986	668.256	301.004	523.055	443.409	463.923	363.189	457.5	446.668	483.922	589.113	364.55	506.353	349.172	591.181	535.116	498.427	370.425	502.913	683.656	297.133	444.993	270.514	439.894	177.484	469.214	231.685	288.604	594.284	463.206	409	252.856	336.696
	GSCOCG00023347001	Cc06_g01320	2058.58	2137.7	2099.16	3935.96	3038.86	3211.31	1330.48	1377.93	1278.65	1001.08	821.817	1002.88	868.618	994.08	1083.02	1501.72	2860.24	1099.32	1655.75	976.012	1071.25	2156.59	2378.56	3092.79	3111.25	2485.71	1860.07	1973.77	1744.09	1705.29	3060.94	3066.64	4173.41	839.827	1540.69	1372.87	752.583	1433.38	645.327	1537.75	918.728	1255.28	3379.26	2940.22	3099.53	1152.78	1104.42
	GSCOCG00004229001	Cc00_g35100	63.5806	130.093	142.166	75.815	140.496	73.7643	35.6552	28.5717	32.771	24.8512	31.0071	22.4949	40.3164	40.5433	47.4281	29.7258	41.0995	37.146	41.456	30.0162	139.665	53.9741	62.0606	64.48	91.4841	78.7546	104.157	107.529	61.5721	61.9887	258.253	76.4757	106.881	31.3675	22.4752	38.0463	58.8723	26.0025	26.1458	66.3961	32.7106	8.98582	103.231	95.5171	108.269	87.695	25.6201
	GSCOCG00041019001	Cc09_g10650	1266.62	902.395	1389.39	986.696	968.13	858.64	920.832	755.079	810.201	778.272	1231.02	828.464	706.463	657.29	744.806	888.339	781.91	895.518	936.823	691.665	974.038	939.351	1082.53	1020.57	1141.27	1171.12	890.22	1138.29	1133.45	1120.2	1130.93	997.2	887.898	869.246	637.118	723.367	805.167	699.458	643.421	1270.39	791.884	1410.07	813.372	757.149	1008.75	1043.36	689.114
	GSCOCG00024795001	Cc10_g02860	2732.63	2440.8	2202.36	2003.91	2416.64	2239.58	2042.73	2079.06	1789.85	1528.85	1442.31	1987.49	1223.75	1319.59	1455.4	2177.44	2063.56	1369.38	2366.12	1804.45	1886.72	2477.22	2468.87	1979.13	2594.03	2895.48	2468.09	2790.5	2635.77	2719.96	2113.79	2264.24	2413.16	2260.4	2099.19	2071.73	1266.18	1296.19	1103.32	1282.43	1238.8	1476.97	2325.82	2247.84	2339.34	1353	1501.44
	GSCOCG00034983001	Cc10_g04060	931.28	976.664	803.241	1018.21	973.111	668.877	717.668	784.666	697.748	588.012	656.934	667.663	544.207	567.031	585.564	988.597	720.303	719.829	917.006	819.919	899.332	1029.31	903.512	768.502	967.071	1058.99	1229.67	1015.98	1351.46	885.014	584.962	642.619	711.209	685.562	543.188	802.323	522.049	518.907	452.049	652.614	584.601	322.556	848.535	689.398	699.533	649.147	723.76
	GSCOCG00023717001	Cc06_g04100	704.737	988.869	674.719	507.127	832.932	476.259	422.581	396.565	324.814	352.798	533.09	311.73	586.039	642.633	707.994	371.704	414.953	352.385	317.869	530.234	933.128	530.746	409.864	329.768	747.091	860.56	907.246	479.382	622.405	450.829	869.249	576.146	646.551	333.513	375.724	264.951	162.118	211.886	236.187	523.883	503.913	513.296	580.506	559.905	365.514	417.985	600.886
	GSCOCG00014795001	Cc02_g21520	2765.55	3217.17	3113.69	3569.63	3340.99	3085.77	2456.68	2402.67	2350.75	2009.79	2626.87	1973.83	2468.56	2418.71	2384.97	2238.61	2291.09	2437.58	2527.41	2068.5	3196.42	2441.4	2544.63	2278.89	2962.11	3030.29	3045.51	2649.44	3016.31	3032.89	3042.54	2876.62	3267.94	2559.74	2252.35	2706.23	2175.57	2189.16	2294.68	2449.13	2412.17	1989.27	3568.53	2801.74	2537.33	2082.64	2244.85
	GSCOCG00017247001	Cc08_g09070	5216.06	5937.01	3734.85	4119.13	2535.44	1077.09	2685.8	1785.12	3085.16	1110.04	2140.34	1716.68	1851.63	2715.6	2945.7	4518.8	1612.49	4201.5	3848.2	4374.23	4119.15	5102.23	4531.46	2287.97	6592.87	4665.2	9616.9	3342.86	8691.18	6953.61	10137.4	5639.56	9586.63	721.692	765.781	3039.63	2251.36	2118.91	2849.22	2354.2	2819.56	2211.97	6928.79	3271.24	2912.07	2252.93	3734.63
	GSCOCG00029860001	Cc02_g08030	1220.26	1791.59	1588	733.605	1299.09	1759.51	884.111	999.334	804.588	1096.67	1929.91	926.398	983.769	1106.11	1119.16	1404.93	1342.29	1487.84	2003.85	1293.5	1692.96	1762.33	1648.22	1949.09	1868.71	1469.88	1553.45	1196.49	1174.14	997.047	868.224	815.711	972.85	1179.86	737.181	930.8	1088.29	890.807	778.571	1679.62	875.872	1305.21	1155.11	947.902	1064.24	1089.81	869.065
	GSCOCG00014749001	Cc02_g21130	872.35	662.05	886.014	623.324	575.982	1035.98	402.093	557.281	424.411	762.986	880.177	792.05	473.199	509.669	459.831	533.067	756.32	730.871	994.398	569.814	811.244	892.148	873.853	1145.39	906.012	781.832	544.527	867.038	701.31	901.73	533.059	663.106	527.168	645.495	585.037	439.66	529.42	526.481	501.812	1024.79	455.043	1033.58	456.245	701.331	598.627	715.184	509.248
	GSCOCG00031157001	Cc06_g08230	577.808	697.068	436.172	642.065	320.96	244.33	266.981	293.99	304.67	488.601	321.578	445.552	381.931	424.203	488.933	1232.1	543.124	815.203	702.879	493.892	498.266	778.089	676.899	594.365	775.404	1049.24	770.037	640.158	1124.23	827.641	467.064	279.725	496.494	276.635	248.116	396.894	365.244	519.942	352.428	362.383	538.489	323.555	584.841	366.408	344.47	498.474	600.132
	GSCOCG00021630001	Cc04_g00270	126.972	219.4	147.984	199.916	132.024	80.457	89.7126	100.45	77.0533	37.2615	47.3618	65.3921	52.9925	66.5613	59.8435	158.194	65.7071	176.691	248.182	120.846	141.702	161.361	242.808	87.7299	238.551	263.166	443.606	71.0022	290.17	167.552	127.569	116.191	102.97	85.6524	58.2171	142.867	51.6047	87.5114	61.2725	65.4824	96.7947	24.964	275.238	149.602	178.946	42.3398	84.5108
	GSCOCG00027649001	Cc02_g39880	5334.99	4855.21	3714.41	3019.18	2480.98	1855.27	2650.15	1930	3386.95	2023.18	2181.28	2145.52	2575.46	2480.99	2613.97	3623.73	3305.74	3258.8	3539.69	4053.55	4328.92	5398.31	4677.16	3445.92	5300.21	5475.01	5191.11	3167.3	4571.88	2476.43	3591.74	2488.19	2617.76	1683.41	2194.14	2137.15	2125.02	1743.77	1601.85	1175.53	2856.72	1268.26	2185.81	2017.26	3144.44	1628.56	2970.19
	GSCOCG00017965001	Cc09_g00300	1590.62	1513.35	1161.53	880.342	1135.76	773.341	919.761	809.008	857.168	623.391	681.535	678.858	810.366	816.247	843.466	952.101	655.232	1060.16	1359.47	1662.2	811.937	1406.24	1023.26	852.196	1156.59	1436.44	2022.81	909.437	1945.38	2062.7	1657.47	1003.39	1536.77	778.33	741.261	1102.49	476.841	794.574	975.653	618.914	1037.29	1189.37	2128.1	1212.65	1222.41	844.209	1217.13
	GSCOCG00033260001	Cc03_g08430	853.133	1037.94	795.452	1154.11	1006.12	596.036	217.251	156.554	283.053	57.385	37.3068	48.9026	255.074	186.131	168.922	207.812	87.0814	296.159	220.743	383.659	122.297	429.392	443.892	312.19	1082.47	773.263	1252.92	575.06	885.345	556.362	1199.01	761.308	853.588	60.3839	77.6179	266.555	189.375	54.1512	109.499	63.3979	240.676	38.9447	1143.71	669.447	453.173	53.7095	257.693
	GSCOCG00039712001	Cc07_g04560	1549.85	1401.42	1383.53	2057.1	1524.35	1595.59	934.911	898.897	1046.43	1075.66	808.146	955.444	1175.23	1141.79	1095.4	1322.19	1149.81	1087.27	1010.4	1052.94	1016.77	1459.33	1323.44	1714.69	1938.4	1459.1	1554.68	1454.93	1192.96	1089.62	1708.3	1392.96	1464.47	833.936	1132.29	910.357	1114.62	1119.98	1082.3	879.705	1139.8	830.86	1572.54	1283.32	1518.34	962.89	1104.54
	GSCOCG00016874001	Cc05_g08500	1222.45	1242.72	1101.18	815.351	991.308	706.26	784.681	766.707	888.387	605.23	608.638	607.646	688.484	744.164	750.044	949.697	629.595	707.782	810.374	907.57	1109.97	1252.42	1016.09	802.802	1249.13	1384.67	1625.67	954.82	1603.55	834.083	788.218	784.229	887.764	648.513	562.584	723.229	582.044	521.092	577.293	522.792	697.245	321.558	919.447	833.927	766.101	508.809	830.682
	GSCOCG00039737001	Cc07_g04760	226.607	278.28	188.872	123.086	165.979	116.898	166.407	102.616	140.959	109.941	153.12	104.929	76.8045	104.943	152.274	175.578	96.5479	174.685	276.466	188.16	157.615	207.831	228.123	164.013	181.921	244.796	286.796	116.379	377.34	176.783	232.425	142.944	203.203	129.697	107.215	139.135	114.728	141.576	84.0281	139.676	136.938	88.8771	256.755	140.364	165.656	125.891	79.2217
	GSCOCG00019224001	Cc07_g01310	1088.74	1047.7	851.92	963.069	776.625	647.8	881.914	709.604	699.209	704.658	744.387	893.846	601.019	656.669	634.884	1276.81	619.288	759.987	1042.49	1006.97	768.378	1133.59	1078.2	821.231	1143.48	1131.26	1396.4	1066.28	1705.13	1147.02	1121.21	860.536	1150.66	904.903	690.21	773.856	710.461	857.254	641.852	718.171	781.097	771.941	1230.32	798.755	863.054	689.398	819.355
	GSCOCG00028331001	Cc01_g13590	1102.4	1223.04	1349.46	1219.1	917.733	872.051	825.749	942.228	764.714	669.296	558.496	701.142	1285.18	1077.34	1054.58	946.196	1210.57	1346.29	1228.38	870.159	664.315	1093.13	1117.09	1333.74	1726.02	1242.33	1099.89	1069.24	1280.86	1445.18	702.808	770.882	788.722	504.994	1063.88	1152.98	508.391	777.225	503.599	1342.37	809.56	913.746	793.213	803.065	676.827	1244.63	950.437
	GSCOCG00027709001	Cc02_g39480	30.6342	39.3602	34.074	15.7631	9.83482	10.529	5.41477	2.15755	9.59589	9.55022	10.0063	12.4898	11.1832	11.898	11.1411	6.57677	5.05461	11.0408	7.53048	8.55996	10.0944	12.1039	13.6797	15.9384	35.9103	33.4207	22.2121	14.8068	10.158	4.56576	22.7191	24.2115	24.1441	1.76666	8.16213	9.35704	0.0248202	8.50315	0.230656	11.9124	3.23744	5.9914	5.09227	15.1482	14.8592	15.4353	3.24628
	GSCOCG00024490001	Cc10_g00400	595.888	395.183	560.818	416.53	339.058	831.88	331.815	368.002	296.297	329.865	322.536	324.098	281.765	305.891	346.801	403.971	527.072	373.469	459.457	462.85	317.853	524.387	717.39	714.18	596.752	583.395	387.588	401.473	228.558	256.413	446.536	470.713	351.949	272.379	435.949	218.637	230.533	418.285	227.105	392.907	269.485	466.361	257.718	429.21	529.55	464.41	333.551
	GSCOCG00032179001	Cc11_g13450	11335	6490.83	7741.38	4773.94	6750.57	5536.19	4658.3	5258.99	4899.33	3111.24	5760.34	3689.13	4072.05	4927.76	5605.06	5460.03	3544.34	5850.98	8494.58	6205.41	6328.02	6758.65	6544.86	5246.82	7196.15	5096.54	7012.95	4120.14	8100.6	11008.6	7116.56	6919.8	8818.2	5485.62	3046.71	5862.74	3998.54	3297.28	4802.98	4659.25	4395.96	4486.85	9228.81	6837.22	5110.63	3031.09	6441.85
	GSCOCG00038262001	Cc11_g17060	1943.04	2292.7	2127.39	2052.17	1864.46	1416.37	1804.94	1771.33	1497.99	1598.66	1253.69	1631.42	1803.2	1794.26	1673.06	1804.8	1713.59	1982.79	2157.6	1669.77	2460.65	2102.67	1988.91	1794.13	2176.94	2057.6	2454.51	2135.53	2424.52	2416.31	1521.3	1572.07	2099.34	1724.55	1422.27	1899.63	1566.15	1517.82	1538.95	1866.31	2030.92	1259.27	2259.25	1474.18	1691.51	1388.09	1863.44
	GSCOCG00037056001	Cc07_g10940	2186.63	2683.5	2615.19	2242.22	2892.06	2522.29	2198.37	2616.26	1872.5	2115.93	2272.41	1827.18	1729.09	2031.58	2243.64	1880.93	2197	2155.47	2660.45	2402	2635.08	2354.61	2362.74	2268.86	2236.85	2364.94	2910.56	2293.35	2538.5	2730.16	2736.55	2600.69	2805.65	2626.61	2085.93	2269.61	2052.43	2321.02	1947.51	2454.57	1819.96	2354.77	2693.91	2641.65	2493.4	2172.41	2055.83
	GSCOCG00034265001	Cc08_g04400	765.873	842.14	636.746	243.237	136.882	184.95	289.663	239.026	337.295	424.535	347.121	359.061	328.142	399.13	311.09	769.262	342.067	601.362	817.972	781.396	415.956	947.921	764.23	571.715	969.201	785.098	880.319	386.657	661.722	424.906	537.318	271.274	486.383	232.419	224.629	290.567	366.295	500.49	354.013	368.9	349.369	360.505	475.742	327.992	410.514	319.937	394.253
	GSCOCG00013870001	Cc02_g14570	1352.81	1353.69	2431.2	1159.02	917.664	1610.96	513.412	739.161	468.652	531.664	265.992	279.605	221.139	293.334	330.406	339.205	1616.43	619.436	773.618	392.385	893.577	1460.7	1779.53	2932.98	2653.77	1374.99	916.102	1700.57	362.681	799.846	748.223	1085.36	625.064	997.394	821.91	521.642	519.893	299.496	281.794	473.641	164.405	569.221	587.237	821.596	1033.22	395.254	176.725
	GSCOCG00016255001	Cc01_g18010	644.67	643.988	730.231	577.054	504.273	427.391	450.695	417.726	425.765	451.284	440.965	572.551	521.056	514.515	526.988	587.026	478.201	485.91	574.512	535.602	1029.55	678.312	694.285	548.313	661.052	719.294	763.807	492.199	915.862	635.998	414.103	383.66	397.565	464.56	351.237	455.784	413.657	505.92	447.116	509.678	560.275	332.543	519.04	467.82	492.263	460.299	609.93
	GSCOCG00015904001	Cc01_g20680	560.759	530.697	340.753	338.757	296.355	132.2	305.845	246.415	245.01	230.42	211.351	282.02	244.42	249.184	269.117	636.876	232.547	394.551	597.224	459.664	326.221	596.157	620.764	323.855	554.376	668.641	1158.36	436.959	856.288	681.381	217.324	157.463	256.432	203.847	158.269	250.931	169.468	218.337	151.435	180.153	428.624	155.785	344.544	223.276	186.848	198.18	511.93
	GSCOCG00016815001	Cc05_g08060	2764.38	2240.4	2968.62	2373.18	3606.06	2376.61	1344.54	1776.58	1152.08	1280.26	1240.96	1352.1	1314.3	1188.66	1223.72	1637.58	1961.8	1165.58	2088.78	1538.26	957.07	1924.48	1771.62	2098.95	2866.23	2116.91	2061.07	1999.41	2025.16	1769.16	2614.4	2664.85	3449.48	1557.84	1992.99	1203.94	867.299	1096.18	1029.15	1261.69	927.12	1659.72	2310.41	2404.66	2138.08	1195.08	957.539
	GSCOCG00033209001	Cc03_g08160	90.5896	80.8916	59.376	39.3892	27.9513	46.0166	24.8377	19.0521	20.0198	13.3676	9.9545	26.0916	41.089	37.0043	46.7818	52.3738	31.6254	16.0673	70.8089	36.3913	42.7198	39.6066	44.1249	26.6835	74.0373	51.8089	74.7446	47.3379	75.6186	67.5873	0.0886783	38.6335	55.4164	14.6779	34.7073	38.0012	0.0526605	28.0352	29.8969	5.54009	30.7218	0	73.5397	34.3137	57.0093	24.7729	35.369
	GSCOCG00029755001	Cc02_g08740	2923	3038	2812.83	2425.39	1610.98	1966.46	1824.42	1904.58	1907.91	1661.76	1758.51	1641.32	2168	2175.07	2293.57	3747.12	2903.6	3295.95	3294.45	2551.66	2441.23	3508.72	3327.59	3410.01	3237.63	3341.94	3180.4	2280.53	3269.85	2519.98	1315.85	1305.82	1574.86	1466.86	2399.36	2045.74	1352.5	1556.71	1235.19	1332.63	1642.91	1014.61	1829.77	1520.24	1778.69	1409.77	2167.65
	GSCOCG00034520001	Cc10_g07440	428.309	544.291	522.844	355.478	445.68	510.797	405.297	328.909	408.589	370.986	216.77	446.709	465.068	384.963	386.126	510.813	641.745	333.313	562.254	590.095	808.817	589.315	401.815	513.216	593.519	491.788	711.017	456.69	691.343	666.581	540.572	452.619	362.129	399.258	602.381	409.567	308.417	282.213	552.494	440.943	460.257	444.39	483.4	352.522	367.025	400.434	467.993
	GSCOCG00038640001	Cc05_g15840	2173.01	2363.72	2365.94	2411.6	1934.58	1715.37	1784.43	1882.37	1967.67	2096.82	1802.23	1695.85	2689.17	2359.89	2156.6	2487.03	2014.71	2418.5	2194.37	2431.92	2930.45	2615.03	2444.31	1992.52	2558.09	2525.61	2681.36	2125.67	2732.5	2042.26	2778.7	2288.49	2469.1	1707.47	1601.97	1789.15	1951.38	1976.19	2056.69	2457.86	2517.18	1913.37	2002.3	1930.85	1777.03	2399.46	2415.59
	GSCOCG00031426001	Cc10_g10340	2930.91	2072.55	3092.28	2235.32	1693.42	5039.86	580.408	758.2	470.112	1237.26	1195.44	742.02	553.18	576.835	589.506	1163.01	3930.61	1396.49	1406.72	707.702	601.375	2693.94	3201.16	6534.79	4755.58	3113.33	1374.69	4487.13	759.856	1270.11	1466.16	1973.7	1580.06	556.211	1577.41	379.859	1003.01	874.543	304.723	1426.41	233.24	1610.79	943.188	1678.5	2192.18	1255.95	262.333
	GSCOCG00035226001	Cc10_g13870	740.93	647.001	675.7	593.785	962.56	401.494	236.683	149.154	258.947	131.924	191.373	163.454	213.698	253.401	291.569	192.918	175.363	170.671	178.264	187.117	386.967	364.675	342.777	311.401	541.256	518.732	650.968	247.572	405.921	492.569	740.566	428.531	496.701	162.58	114.371	245.297	122.088	95.1716	125.334	173.484	207.65	32.9528	718.937	563.126	390.273	86.7196	176.54
	GSCOCG00034913001	Cc10_g04630	105.361	76.189	121.716	66.9564	65.9659	91.0589	67.0033	63.4534	57.0719	55.4404	78.4041	54.6267	62.6976	72.7832	82.3234	100.257	77.8242	67.2662	107.572	72.7267	90.5922	99.7659	103.271	68.5489	75.1986	114.288	109.085	59.1686	168.803	105.524	27.1136	67.6176	57.0963	100.792	49.0245	64.2557	0.056982	44.2365	44.3789	82.924	40.1499	94.8708	61.7667	75.2935	66.6261	53.6862	70.9299
	GSCOCG00027890001	Cc02_g38230	342.206	536.895	318.364	218.611	248.512	143.716	121.092	132.208	191.933	135.763	148.519	141.116	121.847	107.008	130.978	324.761	135.041	178.704	280.204	243.74	244.937	294.624	293.007	252.79	325.662	360.21	520.916	313.662	493.837	489.761	596.781	289.434	533.377	236.589	167.46	282.314	214.714	218.37	188.326	124.45	184.06	104.855	478.608	291.073	313.914	84.6561	212.596
	GSCOCG00005331001	Cc00_g12040	9619.79	7147	8710.15	3131.46	1248.61	923.769	721.992	1079.65	426.16	71.6689	183.263	96.5761	115.513	408.227	542.591	2802.67	221.354	2468.7	9193.69	9860.11	378.953	13254.9	11886.9	1449.82	8775.31	17005.2	15551.1	2931.54	13295.4	2890.22	1695.31	878.782	1672.61	128.906	65.3775	1173.41	67.3497	51.9213	59.5508	327.31	61.0749	263.639	1523.21	1223.31	1377.81	139.315	62.9004
	GSCOCG00033775001	Cc10_g15800	294.518	135.795	323.265	87.6353	124.728	83.355	46.5031	41.2752	70.8787	67.8505	134.007	97.8303	46.9501	65.8414	69.1687	81.9872	70.1199	72.2846	278.308	227.723	307.09	147.664	200.853	96.977	180.784	101.452	262.131	205.167	146.46	281.497	26.0382	52.0593	79.6972	104.679	16.3655	57.3765	118.933	72.5023	147.524	366.522	73.6895	166.771	87.7703	105.844	55.8296	146.498	47.4543
	GSCOCG00024229001	Cc01_g11110	5071.11	5413	6923.54	2560.28	5794.2	2437.92	2751.74	2636.38	2544.4	1459.04	1913.41	2057.4	1100.2	2040.71	2660.35	1230.12	1561.28	2564.07	5147.32	1960.58	6123.52	4222.04	4369.03	3600.01	5463.54	5624.88	3645.19	2518.24	3888.4	4454.01	5547.73	4995.7	8613.57	3515.76	1872.55	2718.58	1609.33	1713.51	2405.27	2712.11	1205.07	2444.65	3459.75	6328.87	3595.91	1756.49	1279.38
	GSCOCG00015964001	Cc01_g20170	1125.06	1487.72	1184.91	814.371	906.31	524.166	769.524	628.181	720.456	562.194	678.814	634.172	542.688	601.35	620.452	860.272	491.814	759.985	1005.69	775.038	1005.06	972.924	986.552	807.023	1240.4	1065.49	1592.52	752.602	1907.14	1135.92	742.812	746.721	886.469	793.822	553.401	886.931	429.454	578.349	537.073	519.52	641.762	390.464	1100.86	727.919	654.24	471.649	743.643
	GSCOCG00016415001	Cc01_g16650	960.739	965.293	887.951	779.907	824.599	445.58	600.93	516.085	630.69	605.214	962.239	593.847	670.608	611.102	632.898	854.487	525.201	680.674	661.306	822.046	995.885	899.123	824.148	675.566	901.725	932.828	1121.77	1110.67	1421.11	1147.03	1302.83	697.256	1349.99	669.839	552.374	683.695	490.496	590.256	609.375	882.982	834.783	1184.38	1176.11	598.844	618.165	683.199	669.603
	GSCOCG00039935001	Cc07_g06340	983.41	894.915	1105.08	820.274	1073.87	690.923	509.08	368.061	749.95	433.096	941.335	451.447	332.493	465.524	590.385	953.762	734.828	954.75	595.242	623.276	1752.86	812.204	745.348	1143.75	812.406	708.535	894.969	825.595	1692.7	1715.52	861.719	599.179	958.815	867.689	346.146	811.86	611.486	517.824	342.992	778.07	342.532	458.371	1074.65	712.518	610.586	482.972	299.122
	GSCOCG00029974001	Cc02_g07210	382.907	349.221	295.975	263.91	181.465	265.463	265.869	281.281	189.628	285.888	234.129	286.315	177.785	247.881	244.805	440.485	344.725	383.507	400.025	363.451	291.029	425.479	500.865	479.726	453.003	397.933	338.488	365.947	396.435	433.279	183.869	280.74	322.469	243.624	204.206	204.794	353.637	365.374	233.594	480.208	290.464	542.257	344.937	318.505	283.447	287.943	382.392
	GSCOCG00034552001	Cc10_g07210	476.959	438.392	431.316	243.249	164.252	60.3182	315.549	205.186	230.772	152.979	112.922	189.75	113.489	145.597	172.521	511.004	187.198	359.412	391.504	396.606	484.948	561.899	540.591	351.516	528.214	567.264	828.654	272.229	698.05	549.928	126.543	107.867	228.303	340.2	86.8148	291.881	120.021	166.48	187.905	223.721	274.786	100.86	547.431	200.533	247.654	145.54	329.991
	GSCOCG00024476001	Cc10_g00280	367.094	411.248	355.371	294.429	315.267	337.331	319.904	307.73	237.988	263.89	283.375	244.547	272.776	315.013	347.46	303.001	295.139	302.187	347.168	226.687	511.911	338.726	311.661	405.267	353.948	380.677	391.104	261.385	367.44	403.67	207.652	284.41	366.885	307.851	252.198	332.918	225.256	290.777	230.113	451.756	255.235	255.649	361.834	332.318	270.266	329.215	334.473
	GSCOCG00003278001	Cc00_g19730	345.596	419.555	406.007	522.896	358.11	427.404	352.342	348.978	313.348	287.806	233.224	255.663	286.991	334.638	342.812	328.576	501.404	416.637	452.854	334.623	430.383	399.611	436.602	447.921	478.065	352.68	500.173	307.75	385.651	312.898	437.895	461.057	400.154	366.38	413.506	383.532	121.095	263.737	255.427	352.496	259.459	292.598	372.912	404.696	457.8	327.163	377.313
	GSCOCG00022847001	Cc04_g09560	1092.19	1142.14	1297.86	828.146	1101.03	1151.91	914.374	965.505	907.02	1147.37	1101.58	834.111	1045.09	1076.66	1184.32	835.299	983.016	927.645	1279.27	1415.31	1164.39	1141.87	1178.46	1265.9	1203.34	1110.75	999.3	1087.99	999.074	1114.65	1085.53	1039.54	956.452	1026.08	999.564	739.893	823.09	1033.47	895.768	1068.51	958.247	1307.21	902.849	1189.17	1145.83	1090.85	961.816
	GSCOCG00012002001	#N/A	703.614	965.39	779.878	941.404	730.384	693.806	613.909	740.233	512.783	523.025	310.632	479.045	558.416	548.092	620.472	782.353	819.603	731.876	854.746	872.268	636.662	778.013	755.557	766.886	952.903	873.533	1219.82	607.609	899.035	793.401	697.374	613.601	637.624	662.798	713.684	663.316	487.333	620.5	482.599	497.677	561.959	334.54	893.082	666.337	633.177	398.385	633.165
	GSCOCG00005858001	Cc08_g06700	4069.59	5691.36	4268.41	4236.3	3987.28	2632.47	2597.2	2597.26	3069.62	1814.74	2078.34	1578.56	2908.92	2697.32	2695.51	2115.18	2300.45	3635.28	3274.63	2940.74	2209.65	4008.14	4049.33	3240.83	5166.26	4368.61	6011.23	2738.21	3929.85	3480.04	4216.72	3504.72	4230.68	1542.47	1940.95	3384.11	1270.43	1452.98	2495.03	1292.27	1948.66	1201.35	4852.99	3698.65	2811.21	1823.6	2213.27
	GSCOCG00037868001	Cc01_g01650	548.404	694.707	691.284	541.597	568.661	547.194	513.389	566.813	445.812	556.497	353.474	416.341	524.053	506.808	523.038	596.032	801.697	584.297	545.252	604.012	1182.27	728.53	737.545	686.494	781.91	591.009	914.534	708.221	1108.94	847.082	555.729	420.031	539.768	609.988	616.687	521.455	456.798	412.989	485.566	712.628	645.099	272.624	652.925	477.203	592.904	765.758	585.844
	GSCOCG00038672001	Cc05_g15580	2666.95	2153.46	3045.54	1735.08	2328.37	1843.79	1623.4	2026.17	1687.29	1501.13	1476.96	1368.96	1583.37	1645.13	1719.19	1531.62	1647.78	1242.88	1867.93	2693.81	3474.97	2407.98	2449.44	1516.93	2311.96	2147.09	2107.61	2331.83	1805.72	2386.69	1481.27	1368.75	1578.71	1604.89	1756.13	1622.73	1244.11	1906.95	1493.98	2202.4	1537.8	1186.37	1839.3	2519.88	2069.6	1763.74	1565.99
	GSCOCG00018217001	Cc05_g01400	80.4803	84.6119	102.239	92.5557	135.413	120.748	62.7304	80.3722	92.4009	60.2274	72.0005	58.7699	49.9656	72.2154	60.4957	106.105	58.0783	72.2851	64.1285	69.5015	92.3579	95.1173	94.4857	107.184	141.502	99.2302	76.1764	70.0235	126.508	101.835	34.6912	89.4402	90.0274	85.3932	64.3316	72.3805	10.5969	61.5302	51.1644	77.4329	46.0991	55.923	101.631	84.8125	102.554	39.2266	47.8223
	GSCOCG00034810001	Cc10_g05390	666.115	388.343	617.291	148.679	370.001	191.641	187.002	227.352	195.137	144.354	158.51	226.031	156.253	150.491	143.364	140.734	74.273	201.788	519.848	410.501	378.293	546.176	408.564	92.6867	367.023	348.354	496.435	217.978	179.018	727.857	162.209	115.156	265.144	203.477	71.4959	181.364	95.8052	73.5847	179.296	445.201	243.472	244.664	623.183	354.12	299.05	181.647	200.926
	GSCOCG00032450001	Cc11_g11390	699.087	814.841	964.883	573.105	628.885	747.5	295.083	356.369	309.036	490.485	657.892	455.537	422.999	573.394	589.582	698.748	960.908	364.436	441.477	451.157	977.59	744.39	778.547	1287.8	764.45	705.259	473.417	588.875	384.616	724.014	715.762	671.675	685.881	581.585	837.208	416.547	257.906	501.532	310.594	437.591	313.242	249.657	456.307	659.993	763.498	449.971	322.955
	GSCOCG00027013001	Cc08_g10450	121.168	108.12	72.03	95.5171	104.016	87.1947	47.5886	80.3131	38.7532	24.817	29.086	78.8781	35.9133	32.1614	30.8458	34.6452	44.4407	70.2725	67.0398	40.6451	30.9143	69.8921	96.7251	105.542	104.568	87.3973	146.973	105.542	83.3407	132.425	104.869	73.9523	112.955	38.6949	34.7284	70.5824	0.0530778	43.0358	16.3343	45.7332	17.4957	25.9639	113.83	84.8434	98.8992	30.9419	18.1053
	GSCOCG00003357001	Cc00_g32650	123.305	89.2627	21.3823	171.394	39.428	14.313	15.009	3.21904	4.5295	7.67431	4.53541	3.00164	8.96509	9.10161	7.81437	21.6833	0	22.083	34.0568	18.1839	4.83447	38.0814	36.8033	31.7631	41.4591	56.1077	97.8196	88.7755	102.501	62.9042	81.1303	73.9554	139.446	0.21852	5.10357	7.88691	0.0188706	2.16679	4.38811	0.0217991	3.51208	0	70.8055	66.1979	61.0406	11.3568	5.34488
	GSCOCG00011923001	Cc00_g22960	218.538	156.446	99.2867	112.262	118.92	67.0484	73.4781	43.4046	79.5492	35.3774	23.6269	43.0944	58.4132	39.7588	47.3234	113.694	48.6592	44.1769	73.5774	85.5034	69.5852	113.583	90.9296	59.3115	147.03	127.287	180.141	146.969	188.907	136.061	8.76222	62.6657	49.4148	47.2639	62.2811	69.4912	0.0544288	42.0092	25.6106	31.6783	61.5895	11.9818	81.878	96.978	113.731	51.6188	82.3761
	GSCOCG00014697001	Cc02_g20780	752.374	850.265	1543.24	1504.67	668.342	1401.07	312.337	155.515	371.287	423.587	437.395	201.557	185.46	171.518	139.325	461.736	1095.05	1875.36	364.194	289.697	211.297	943.077	1151.01	1512.13	1852.3	1498.94	496.859	868.051	355.598	247.098	1032.55	958.484	961.502	242.507	453.299	188.664	224.221	317.821	335.905	715.972	137.491	1256.28	439.603	1322.39	824.913	822.494	214.585
	GSCOCG00041998001	Cc03_g10720	948.269	918.416	853.873	540.612	742.947	391.919	528.511	414.572	560.884	439.802	549.422	589.367	715.479	640.509	640.769	987.879	421.638	625.458	699.994	789.981	949.728	865.618	850.17	622.804	624.056	754.894	1021.15	758.525	1242.52	1063.73	448.727	435.735	586.672	487.486	451.292	549.92	564.136	461.632	445.616	399.494	649.4	320.559	714.362	515.568	473.617	373.615	696.591
	GSCOCG00040714001	Cc04_g14610	125.874	270.846	184.986	275.723	340.14	200.259	100.533	99.4203	120.923	85.0873	104.811	78.3691	168.186	179.941	158.482	115.05	128.345	113.446	147.168	82.3838	215.781	182.727	136.964	192.6	342.986	215.724	258.743	150.91	265.296	151.788	214.118	229.998	318.642	101.444	113.34	175.757	45.2991	55.1716	99.0074	97.1869	217.853	50.9284	350.858	247.885	234.153	88.7765	180.223
	GSCOCG00038170001	Cc11_g16330	1502.29	1675.15	1287.14	1480.05	1363.5	893.12	980.31	1051.17	1060.73	656.846	887.483	758.514	776.668	872.962	958.673	1577.31	1093.34	766.013	1000.01	1322.29	1031.84	1428.27	1187.86	910.801	1484.35	1763.17	1758.14	1445.06	2239.56	1407.16	1047.74	1277.95	1483.38	1110.26	1090.44	1020.9	469.456	733.997	577.381	653.773	915.616	457.372	1456.74	1052.49	916.46	596.537	1029.47
	GSCOCG00031115001	Cc06_g08560	858.794	966.841	843.164	873.445	925.154	1293.75	472.329	466.375	545.241	515.359	514.799	451.288	544.948	576.135	596.755	437.051	659.702	458.804	455.648	419.077	714.065	610.454	687.003	780.334	892.984	842.235	826.393	599.725	575.776	588.795	1103.9	895.588	955.157	548.739	648.331	428.741	542.027	452.972	368.569	612.269	469.423	592.188	762.5	757.029	817.104	527.364	435.507
	GSCOCG00005132001	Cc09_g06750	1694.89	1809.68	1450.71	1175.75	2041.11	2380.49	386.945	436.744	388.773	510.572	724.448	309.089	701.985	655.2	713.202	362.508	560.425	503.98	650.944	425.52	1049.7	821.306	881.073	1216.58	1338.38	965.213	1457.69	832.517	558.206	813.782	1446.66	1470.34	1237.17	459.181	674.88	620.931	218.964	327.554	371.178	636.24	479.545	392.461	1218.38	1212.39	1206.79	349.872	430.702
	GSCOCG00015138001	Cc02_g24220	210.724	248.819	145.052	132.93	211.408	142.774	92.9847	108.929	126.591	84.1697	42.752	65.6626	123.4	102.83	107.846	112.487	149.713	176.692	102.826	126.109	83.8067	180.477	161.636	138.914	176.453	204.897	220.651	126.256	141.645	114.774	41.1814	132.856	87.6562	79.8772	63.3152	103.519	52.5941	52.921	15.211	9.94951	61.4647	56.9229	106.455	133.729	116.045	48.5217	79.6078
	GSCOCG00007929001	Cc00_g02260	5423.43	5545.31	6250.75	7898.49	5494.2	8725.49	2251.35	2906.02	2383.53	1574.78	1109.74	1180.42	1072.72	1113.04	1377.17	2469.54	4035.65	2380.35	2682.18	2259.8	1468.84	4120.69	4415.11	5833.03	9003.82	5459.94	4314.64	4209.92	3568.14	2800.47	8176.12	7280.4	7259.93	2465.7	3271.29	1648.92	1846.1	2074.49	801.519	1335.89	794.383	1695.68	4865.96	7153.85	6117.19	1026.88	991.228
	GSCOCG00006495001	Cc00_g29250	12.5096	19.8002	11.6716	5.90361	6.57122	8.63546	3.27093	3.19385	6.87313	0	4.66023	0.103801	3.66653	6.44955	3.1484	4.96715	7.81646	1.00695	1.84812	5.33911	6.79188	6.81396	7.9621	6.6674	7.63617	5.43349	10.9223	6.90941	5.04945	3.671	1.15224	12.9999	5.17074	1.48881	1.02706	2.6373	0.00872636	2.1205	0.0756371	0.0121495	1.75369	0	16.3582	6.46075	6.22699	1.03513	1.42773
	GSCOCG00020066001	Cc02_g02190	1442.29	2054.7	1414.68	2225.48	2516.5	2301.87	1051.64	1321.86	921.399	648.208	2392.87	853.802	1476.42	1721.47	1774.48	940.461	578.189	1429.61	2595.39	1461.34	2038.59	1635.9	2124.69	1738.88	2054.96	1861.33	1982.53	1662.07	960.356	2610.82	2350.51	1712.45	1615.68	735.704	911.765	1263.49	911.517	1355.62	1257.43	3489.2	1314.23	3400.34	3174.45	3473.81	2506.99	2257.04	1291.13
	GSCOCG00016325001	Cc01_g17430	2474.32	2205.72	1926.82	2587.87	1669.61	1378.03	1557.45	1531.28	1560.51	1483.93	1126.12	1638.33	1431.77	1101.83	997.932	2223.84	1284.9	1787.02	1841.56	1678.3	1866.63	2050.14	2100.12	1563.85	2259.72	2519.13	2594.3	2527.13	3358.45	2286.66	1904	1699.11	1642.3	1094.78	1403.88	1382.45	917.801	875.671	900.552	889.549	1536.33	796.906	2282.45	1681.8	1824.51	1004.18	1463.02
	GSCOCG00028421001	Cc01_g14250	436.27	563.877	721.48	369.269	407.728	388.115	269.109	263.315	205.23	272.54	165.789	146.927	327.487	258.902	311.868	172.87	259.19	398.562	271.673	228.818	516.154	340.252	459.184	252.722	558.682	598.515	630.174	315.64	475.828	273.987	356.759	231.261	283.271	323.342	227.694	253.92	147.356	111.401	179.8	304.461	269.624	173.761	235.539	216.931	177.14	198.165	212.784
	GSCOCG00024150001	Cc01_g10520	3227.65	1948.6	2118.62	3588.34	2765.65	3590.82	1063.49	869.285	818.832	369.986	945.009	392.825	458.105	596.412	785.138	911.482	1216.65	745.933	956.579	1433.5	1936.39	1976.3	1933.37	1630.02	2789.99	2501.86	1473.91	1986.59	1856.71	1359.94	4343.22	3503.52	4190.04	529.108	846.412	925.129	564.163	706.981	510.01	1127.36	585.273	832.857	4192.44	3583.28	3420.84	1055.75	613.838
	GSCOCG00035523001	Cc08_g15800	682.033	653.076	653.307	947.332	544.688	243.358	384.759	335.244	353.151	299.271	245.059	318.4	368.644	310.082	280.149	628.451	414.847	524.059	302.799	431.859	479.932	477.342	476.328	384.218	591.346	472.386	772.275	638.19	713.757	774.896	498.458	436.978	660.305	448.938	333.882	506.183	236.858	394.558	377.753	388.55	537.681	232.68	846.585	455.746	486.956	376.689	381.542
	GSCOCG00035686001	Cc08_g17060	206.223	295.771	147.971	157.545	322.921	169.597	161.024	145.939	125.46	90.8187	136.743	75.6878	142.635	184.793	226.498	116.567	245.625	216.851	93.3404	124.045	272.087	171.961	208.589	203.45	239.623	242.673	371.333	325.515	159.475	315.722	133.009	152.463	142.275	84.3411	119.454	121.386	0.0615425	83.1558	87.6804	65.5567	169.972	50.9287	259.268	77.522	107.062	53.6962	124.624
	GSCOCG00021948001	Cc04_g02700	487.198	573.778	499.471	513.05	440.747	291.296	391.251	357.45	378.758	392.007	511.201	327.08	390.232	382.204	385.52	585.458	307.02	430.693	553.788	570.825	475.618	512.39	500.16	362.424	439.998	526.258	574.967	557.306	634.628	651.76	647.631	531.329	579.195	467.431	416.575	417.675	568.343	484.322	402.312	533.71	408.084	658.098	568.332	544.67	511.386	518.066	413.767
	GSCOCG00042686001	Cc03_g09310	982.304	1311.61	965.838	1483.98	1307.26	1948.28	683.093	997.183	534.237	247.607	425.55	361.76	485.084	585.959	623.785	390.705	194.875	741.908	1302.02	651.037	373.968	1119.14	938.845	874.008	1205.56	1073.04	1669.74	1063.33	1031.01	1310.01	1869.42	1636.22	2027.03	565.932	500.305	765.409	74.8057	227.045	439.37	593.612	270.315	312.571	1587.99	1689.17	1283.14	384.929	263.344
	GSCOCG00019592001	Cc11_g01310	2044.95	1499.57	2211.14	1516.47	1873.48	2744.65	1304.54	1312.37	1335.54	1463.84	1761.28	1200.07	1214.77	1299.28	1489.64	898.948	1758.21	1435.64	1658.54	1457.03	1603.19	2025.72	2283.42	1945.67	1410.3	1773.94	1562.01	1676.87	1128.2	1733.1	1141.79	1311.82	1357.71	1180.2	1505.98	1105.58	1528.21	1035.68	741.824	1273.68	1267.39	1180.38	1435.52	1458.49	1290.56	1125.95	1384.89
	GSCOCG00015487001	Cc01_g08010	448.65	501.234	369.97	198.909	216.211	256.841	184.806	113.201	209.08	165.402	215.074	145.462	192.013	248.561	248.082	243.382	212.11	285.119	402.887	221.325	271.765	344.203	286.483	225.119	392.054	373.143	430.316	206.149	260.694	271.269	687.564	348.681	401.48	88.5952	100.065	143.06	266.304	289.733	319.906	341.65	423.322	414.432	386.656	380.086	399.084	311.678	466.144
	GSCOCG00036878001	Cc07_g12400	276.459	307.684	269.692	263.915	243.531	124.54	189.123	127.995	187.855	174.968	177.666	178.817	193.625	177.049	193.428	346.177	169.261	289.135	236.771	255.507	359.999	247.422	256.952	205.055	200.436	258.826	337.025	177.539	345.813	282.369	195.692	140.51	212.021	183.781	124.577	190.96	68.465	129.709	147.563	148.412	153.752	93.8702	228.997	124.964	139.126	132.112	172.218
	GSCOCG00024988001	Cc02_g26830	2495.89	2639.63	2560.66	3359.88	2923.3	3766.19	894.936	1008.87	1074.91	841.396	969.485	713.951	1624.45	1684.28	2143.03	1312.98	1575.03	1652.49	1183.03	1591.67	1168.58	1939.65	2219.86	2319.13	3404.16	2500.8	1511.94	1696.6	1524.85	1243.3	3917.25	4737.76	4162.15	483.548	1187.4	608.879	1020.98	1498.32	1339.49	935.409	1190.92	1707.66	1941.08	3330.5	2444	1029.98	1372.25
	GSCOCG00021152001	Cc05_g12730	2483.34	2143.03	1344.57	1640.56	1152.94	1195.01	680.92	921.047	487.273	450.325	173.902	883.391	461.746	873.007	1129.33	227.426	747.765	1019	1130.22	682.066	1330.65	2123.27	2169.45	1248.17	2047.32	822.915	2612.47	878.868	1017.26	1221.14	2205.67	2352.53	1868.42	869.516	731.055	1237.55	573.658	550.317	1107.2	1241.96	877.641	728.999	1795.6	1144.94	1292.48	890.649	780.438
	GSCOCG00025059001	Cc02_g27320	1435.44	1024.84	1738.93	219.575	277.958	964.177	98.3665	94.1332	112.407	328.873	793.746	355.084	435.791	444.487	511.276	798.844	768.187	1266.97	3782.21	2769.72	2190.34	1649.04	1823.17	597.569	1194.68	1717.84	1237.16	1013.02	1315.2	679.467	239.996	188.834	172.845	203.54	138.865	133.91	140.037	294	261.965	995.199	293.774	449.383	109.774	163.078	199.006	588.231	329.318
	GSCOCG00024942001	Cc02_g26460	105.433	145.186	138.258	96.4985	93.1985	129.392	41.0334	30.6814	27.2419	59.3241	37.3326	25.4781	27.8491	18.8394	13.5775	53.7515	93.431	36.1457	50.0077	29.9873	57.9714	75.2151	106.111	115.591	181.862	219.946	119.108	90.7596	68.2581	37.8847	88.6902	130.565	85.2197	56.8623	68.3877	18.1955	67.3258	49.7405	35.8123	46.8583	13.2447	41.9431	80.1726	90.6874	76.2438	37.104	5.94822
	GSCOCG00019008001	Cc00_g01150	433.871	357.503	321.289	348.592	414.403	263.511	172.951	235.791	151.148	178.783	184.94	233.129	304.207	326.905	351.371	277.315	280.591	308.21	352.856	312.143	255.796	303.739	255.351	336.604	384.392	323.53	289.437	403.435	317.909	420.321	421.644	272.426	384.815	297.715	240.962	217.145	482.009	293.007	281.749	278.353	275.406	437.401	414.566	584.397	458.18	313.743	371.748
	GSCOCG00027397001	Cc01_g05790	86322.4	103504	82686.1	57154.5	61833.3	39107	41802.4	47845.9	37317.9	13271.2	17590.6	10614.6	18731	24867.1	27353.1	27180.7	18943.8	45135.3	59634.6	36138.8	22338.9	64776.3	66678.3	33549.2	104491	81535.3	139083	38147.7	39969.2	46253.3	84981.1	71384.2	80131.7	13685.6	22439.7	37214.6	10313.7	14604	17990.4	8958.42	20589.3	10836.1	71170.4	61371.2	56137.7	11556.7	28910.3
	GSCOCG00012410001	Cc01_g00240	3771.61	4769.85	4103.87	1496.79	1168.63	1220.89	1556.37	1311.34	1769.66	2363.59	1474.17	2074.25	1522.03	1681.53	1884.4	3430.86	2575.93	3117.25	3190.64	3422.85	3358.24	4203.01	4249.22	3577.41	5746.65	3708.64	4373.36	2018.14	4396.93	2970.84	1798.02	1240.53	1479.7	2258.85	1635.66	1882.03	2709.15	2145.9	1328.8	2305.02	1621.77	1616.78	1586.37	1432.41	1322.89	1938.16	2179.51
	GSCOCG00014729001	Cc02_g21000	66.888	83.9557	73.9933	128.029	79.1639	67.0536	24.9113	35.9545	42.526	23.9016	20.0117	26.4666	19.389	20.2703	21.7259	57.1254	53.8788	54.2135	53.8321	33.1586	23.3565	86.0709	69.9181	75.3277	120.882	108.939	123.822	61.1644	55.268	25.8471	59.4553	46.0744	57.1438	48.4462	44.9274	45.0859	0.0505346	41.8801	5.46061	23.974	33.8459	0	93.9555	99.9174	78.2731	15.5011	30.4387
	GSCOCG00026429001	Cc03_g06370	1147.68	1066.53	1201.47	1345.13	1422.9	1291.8	718.741	780.432	625.205	877.732	902.949	792.101	932.326	805.742	714.384	980.242	1018.1	796.129	917.017	652.112	880.898	996.471	998.027	1095.94	1466.88	1330.74	1193.02	1183.68	740.5	785.964	1141.78	1193.25	1282.78	721.244	881.122	641.584	903.067	998.883	786.567	1306.41	935.537	1381.11	1112.2	1203.15	1263.66	1608.9	808.464
	GSCOCG00043132001	Cc06_g05690	447.597	664.512	632.867	511.071	643.869	387.132	434.485	370.15	456.982	257.19	284.278	279.375	294.457	324.08	389.608	409.824	357.573	387.523	569.867	365.621	366.539	500.156	475.544	480.55	654.486	606.066	573.843	369.888	575.941	477.702	495.191	453.849	462.35	397.739	405.344	465.314	312.607	317.84	331.258	336.14	362.056	216.702	577.494	481.7	505.63	228.092	320.515
	GSCOCG00021864001	Cc04_g01990	5735.02	4627.47	10276.8	561.28	462.823	1567.9	157.8	145.949	159.467	520.187	304.282	251.735	324.342	376.596	452.127	3307.49	3738.74	1992.83	2896.35	2700.18	682.656	10009.3	11133.3	8208.09	12541.9	5426.53	3983.68	2349.59	2572.11	989.58	194.721	674.979	433.128	841.399	364.512	184.73	362.03	342.653	124.581	1047.64	408.023	625.142	392.465	280.196	270.226	987.633	437.401
	GSCOCG00030213001	Cc08_g14510	411.234	405.96	296.944	288.522	302.896	298.034	194.552	167.111	221.998	130.033	146.721	103.567	180.981	158.886	139.349	152.238	150.49	267.045	235.851	165.743	300.442	231.466	219.393	181.61	274.479	333.235	414.298	218.976	303.739	155.473	206.516	191.255	213.368	183.804	107.225	218.123	179.943	88.7176	141.508	229.099	173.882	72.8983	346.303	270.886	236.081	121.782	171.721
	GSCOCG00013836001	Cc02_g14290	145.047	151.149	166.495	135.891	151.895	123.61	125.367	106.825	119.615	112.841	78.3158	92.2455	90.4593	88.8954	82.8285	157.379	142.898	88.3502	138.672	181.688	116.523	135.483	137.098	136.454	217.769	185.49	150.921	151.902	188.195	122.162	277.778	129.656	158.887	98.5489	142.932	116.057	121.025	102.712	91.89	101.551	90.5919	185.747	155.659	169.219	159.728	91.8536	95.5547
	GSCOCG00007106001	Cc09_g05280	531.36	582.849	470.257	547.513	414.261	436.982	229.124	158.666	253.273	163.504	147.592	143.954	162.21	163.801	158.518	234.329	121.336	277.086	283.068	210.596	150.044	359.343	420.169	229.266	572.825	487.468	650.968	309.727	334.078	247.149	498.458	458.74	633.666	180.961	141.93	181.469	42.1612	111.298	105.847	64.4499	136.303	51.9275	506.46	324.936	397.31	99.095	135.61
	GSCOCG00031880001	Cc10_g11980	5559.33	4538.4	4944.12	5595.22	3958.24	6011.53	1858.98	1269.05	1977.51	297.294	1132.59	1393.54	112.773	128.761	159.356	186.009	1997.32	445.756	814.229	658.467	253.99	2719.82	3373.65	6773.4	7793.97	5137.5	4955.79	3288.63	4267.64	1897.79	3034.95	2557.15	2855.19	276.958	491.108	739.262	40.0516	58.4246	127.609	92.7878	178.398	19.9706	3821.46	3812.52	4258.53	111.485	304.906
	GSCOCG00023896001	Cc01_g08640	1265.45	796.556	1173.24	513.024	1141.49	1400.14	646.324	610.192	629.354	467.496	1758.69	768.499	333.223	523.683	602.852	575.315	698.111	748.941	771.667	1320.17	1455.63	840.401	788.692	1016.44	1293.65	834.702	642.629	1069.25	898.832	1101.7	613.076	715.206	739.17	730.863	431.9	539.147	329.458	348.12	430.75	1560.63	513.814	1217.33	884.074	896.897	728.184	1146.54	613.234
	GSCOCG00036771001	Cc07_g13210	1002.65	858.632	1000.9	770.059	656.115	638.228	503.65	398.707	512.51	636.783	732.587	540.745	511.292	557.237	584.27	729.415	658.746	578.273	516.959	561.244	934.725	832.793	933.154	829.661	927.817	729.025	843.532	787.136	1076.27	692.45	770.922	723.756	952.48	696.864	556.457	638.717	627.28	599.964	333.419	584.948	482.935	338.535	768.516	607.942	748.674	456.165	470.69
	GSCOCG00019793001	Cc02_g00180	336.503	368.148	330.058	421.48	265.715	173.415	289.632	228.439	233.609	168.248	216.831	311.172	189.12	188.99	190.777	266.565	185.534	355.393	501.003	294.008	319.565	322.721	423.759	291.279	430.186	551.033	437.759	307.745	442.252	457.359	300.622	325.618	493.864	363.263	212.386	338.384	225.267	283.239	318.206	385.262	319.94	378.481	578.65	334.167	350.1	253.885	271.903
	GSCOCG00017200001	Cc06_g22380	336.562	580.751	359.26	437.226	457.357	171.488	132.904	99.4236	96.9702	108.043	92.905	114.486	103.868	113.418	108.53	176.449	101.708	136.537	263.254	223.402	118.127	220.829	221.625	143.051	421.487	452.95	619.03	202.197	510.87	252.696	733.024	383.817	697.201	116.664	64.3403	103.669	128.388	90.8459	104.619	60.1016	91.5446	115.842	407.889	274.121	309.967	93.8984	77.2772
	GSCOCG00039127001	Cc02_g06030	1098.84	633.301	709.771	821.254	1212.53	907.515	287.502	244.311	333.038	228.527	185.849	191.447	368.614	330.402	298.589	230.103	301.202	229.904	267.906	204.235	475.038	424.852	376.692	323.939	850.49	547.88	832.436	459.648	459.426	1011.07	669.28	561.624	808.943	223.903	268.523	255.215	118.976	158.936	232.643	460.531	493.135	168.767	928.452	598.768	682.455	226.044	439.285
	GSCOCG00022118001	Cc04_g04010	208.406	161.703	150.903	160.517	102.232	139.915	105.935	127.942	99.8044	121.439	91.9867	111.749	118.799	133.011	134.887	227.821	150.527	121.48	160.373	185.985	148.439	179.647	165.192	188.386	237.367	168.265	190.08	161.766	198.344	136.98	243.203	140.502	151.262	158.043	114.362	128.35	57.9352	135.04	80.6176	129.821	93.1851	79.8897	132.512	127.792	138.706	92.9053	145.515
	GSCOCG00034776001	Cc10_g05710	1977.04	2109.68	2709.64	1922.17	3622.51	3565.91	1252.69	1543.95	1448.01	1177.95	1411.38	1254.39	1332.18	1330.08	1460.64	1237.68	1583.66	997.923	1951.94	1597.07	1889.28	1868.92	1838.07	1855.28	2433.91	2066.21	1845.29	1531.86	2254.8	1405.31	2838.17	2030.78	2801.79	1512.13	1341.61	1353.88	1105.13	925.4	825.176	1056.51	970.014	1265.27	1897.62	2009.23	1701.07	1309.64	984.928
	GSCOCG00025091001	Cc02_g27590	1916.92	1783.93	1579.23	1719.34	1544.22	1245.79	1665.52	1510.13	1569.07	1411.25	1553.5	1546.28	1244.7	1330.81	1383.65	1870.28	1417.55	1547.08	1883.07	1954.07	1529.3	1899.39	1972.36	1613.27	1892.73	2158.95	2409.13	1829.75	2420.24	2054.31	1963.49	1815.31	2183.25	1935.27	1210.93	1613.14	1319.87	1384.84	1384.55	1309.72	1350.52	1523.91	2040.7	1674.04	1706.69	1370.54	1580.21
	GSCOCG00038588001	Cc05_g16230	491.674	437.64	406.972	478.582	292.04	460.96	451.747	311.995	381.614	323.176	290.635	310.119	251.849	328.423	274.299	298.827	343.078	323.27	413.216	344.24	459.776	415.589	473.426	467.172	549.951	588.791	473.339	318.592	526.473	609.212	767.597	445.473	514.483	322.112	270.576	349.3	392.585	338.393	360.268	414.684	293.065	280.615	431.072	332.484	334.721	387	253.448
	GSCOCG00039337001	Cc07_g01630	393.222	618.425	562.764	518.951	490.229	501.196	367.487	396.563	367.403	377.663	430.066	410.685	369.228	423.536	444.144	388.989	634.861	572.248	643.42	446.876	686.299	556.453	549.137	622.078	523.846	611.45	647.321	487.27	615.028	672.142	221.736	444.093	539.572	587.105	507.444	479.132	596.74	444.326	312.447	424.565	380.421	450.382	517.376	403.279	439.12	355.028	419.479
	GSCOCG00016450001	Cc01_g16380	304.828	400.664	401.142	450.026	346.592	346.898	276.689	269.67	263.464	278.225	338.97	272.491	272.045	296.792	334.957	479.334	491.921	483.901	508.534	314.322	406.026	388.186	401.195	471.395	410.563	452.911	366.665	395.54	457.502	393.444	435.719	354.658	419.128	352.101	366.543	369.858	278.944	415.085	313.719	461.617	330.022	316.565	374.49	444.621	463.564	345.729	375.261
	GSCOCG00024454001	Cc10_g00160	104.281	155.887	97.3501	42.3302	58.54	96.8353	56.2094	51.8333	61.1758	65.0142	50.9746	78.0576	67.916	88.2476	86.8779	119.235	132.666	80.3183	165.116	125.096	137.558	149.29	122.634	111.288	117.634	178.934	79.8948	109.49	81.1697	117.595	3.35272	41.0045	47.9367	24.6183	69.397	31.6109	85.2463	84.3128	63.0228	53.5475	85.7022	89.8772	25.1515	78.9951	27.364	124.847	50.2793
	GSCOCG00027485001	Cc02_g31820	2263.65	2637.41	2263.7	2101.41	1923.88	1556.29	1951.93	1781.91	1626.11	1726.78	1630.02	1720.89	1478.7	1526.11	1633.02	2303.3	1535.59	1845.25	2467.04	2937.51	1915.19	2390.42	2419.07	1960.72	2199.83	2258.18	3112.81	2073.38	3620.59	2954.19	2671.67	2127.58	2947.82	2030.96	1791.87	2037.55	1681.94	1910.22	1709.45	1194.08	1683.97	2088.14	3013.96	2008.01	2162.86	1641.96	1799.4
	GSCOCG00017846001	Cc09_g01170	1065	1431.08	930.782	802.543	1680.69	586.446	900.316	963.382	781.819	699.874	1047.88	662.291	704.878	799.433	956.756	1475.51	646.644	942.705	1968.02	1235.77	1301.12	1641.44	1427.5	878.948	898.514	1812.73	1530.08	1765.64	1410.77	1443.29	602.256	555.556	780.987	906.366	602.409	936.103	837.825	1298.28	667.799	722.534	728.157	810.888	1109.28	1768.92	1231.71	939.131	685.637
	GSCOCG00010617001	Cc04_g09790	186.871	104.877	165.522	65.9636	133.835	102.538	43.2584	41.2665	61.0016	24.8326	36.4565	38.9971	27.3622	67.9734	85.1963	34.6991	26.4023	62.24	50.8765	75.9508	202.531	61.7223	56.2928	44.2934	55.5313	54.9928	44.2284	127.244	62.8563	188.024	43.3342	48.603	149.289	56.9558	39.8319	59.9528	0.0562351	34.5513	47.2605	216.94	41.7849	58.9178	61.9763	87.6924	104.087	114.508	32.6691
	GSCOCG00037091001	Cc07_g10630	271.906	271.371	244.376	328.903	288.035	238.601	168.639	213.608	202.176	192.179	211.398	178.901	168.896	196.057	176.939	262.51	193.292	209.825	287.753	227.718	265.936	298.434	293.725	254.464	271.207	319.216	389.79	285.064	371.919	243.443	432.419	260.3	274.461	250.695	206.247	185.751	161.026	182.654	92.2054	146.267	184.004	128.823	235.729	241.584	243.289	134.183	208.811
	GSCOCG00042974001	Cc06_g04620	3252.66	3171.06	2489.58	2076.79	2076.6	1522.74	1611.51	1645.5	1983.24	1506.86	1174.4	2069.79	1593.18	1402.89	1356.58	2247.01	1902.7	1311.15	2396.26	3092.53	3187.13	3237.81	2822.47	1990.81	3537.11	3372.16	3967.45	2745.12	3407.04	2713.46	1404.51	1567.15	1437.79	1667.68	1908.26	2025.22	1131.48	1501.57	1241.52	1167.84	1923.55	778.93	2551.94	1692.65	2031.59	1199.25	1940.62
	GSCOCG00032225001	Cc11_g13090	2265.89	2222.35	2210.15	1429.81	2826.9	2584.59	1305.61	1317.65	1136.32	757.208	2812.91	905.525	771.385	970.983	1115.32	1112.69	889.673	1257.94	1646.25	1489.11	2313.04	1592.57	1576.1	1586.53	2000.52	1743.8	2290.19	1464.78	1675.04	2742.26	2318.13	2289.66	2376.36	2109.02	1286.48	1353.98	1219.84	745.981	900.643	2627.95	756.549	1196.36	2650.49	1900.25	1872.17	1325.1	769.885
	GSCOCG00034519001	Cc10_g07450	1392.41	1523.93	1377.69	1063.5	1141.47	991.847	987.867	860.837	1143.19	1083.3	1217.31	949.986	1045.12	1007.34	1086.91	1306.51	888.824	989.89	1034.91	1302	1361.62	1380.21	1343.75	1204.72	1177.25	1286.53	1476.11	1179.72	1750.78	1493.29	1018.52	1219.81	1054.23	1115.91	928.103	1060.41	778.868	807.548	707.703	841.507	1027.22	874.8	987.256	893.964	893.304	725.526	874.089
	GSCOCG00038552001	Cc05_g16490	2083.51	2514.24	1875.21	2255.03	2046.06	1294.65	1426.66	1180.2	1439.42	1029.74	1283.82	1144.03	1209.61	1158.58	1148.05	1953.1	1076.13	1814.13	1721.74	1598.12	1584.72	2067.66	2101.56	1542.92	2281.51	2480.33	3246.46	1497.33	3286.06	1649.71	2541.93	2044.08	2830.97	1718.68	1000.6	1667.61	1080.93	887.572	899.038	952.827	1069.19	1025.59	2600.93	1318.9	1570.06	808.095	1301.45
	GSCOCG00028335001	Cc01_g13620	705.81	653.838	609.49	1091.12	224.26	343.996	208.576	142.799	202.115	149.189	102.021	86.8447	76.8619	87.4148	125.896	480.246	389.237	352.386	286.859	205.244	108.886	464.988	632.915	716.729	1293.69	894.019	871.818	514.909	308.47	282.318	825.982	414.057	622.369	153.97	148.05	163.75	367.238	219.461	66.8078	251.987	61.9371	167.77	1193.03	528.177	675.029	134.161	65.0094
	GSCOCG00032819001	Cc11_g08850	3286.68	2848.16	3765.06	3420.94	2442.92	3277.45	1289.43	1426.58	1523.42	1323.29	1207.23	1546.16	1605.14	1427.4	1351.31	1641.73	1671.71	1437.65	1227.37	1259.27	1733.32	2210.68	2365.61	2600.45	4296.05	2478.19	2452.22	1404.61	2585.13	2307.08	3806.94	2906.94	4127.74	1037.9	1995.03	1379.84	939.94	1602.09	1313.79	1431.94	1443.77	1298.22	2824.89	3146.16	2611.31	1246.7	1398.22
	GSCOCG00013081001	Cc08_g08050	1941.86	1940.42	1713.59	4895.07	3348.28	6495.5	274.548	360.585	262.141	240.899	791.976	276.935	650.247	853.358	1052.22	656.349	2171.7	509.005	517.043	519.46	102.107	1313.71	1354.3	4149.65	4859.04	2972.08	1909.19	5328.5	788.868	3918.89	7706.83	5405.89	5277.37	163.01	668.712	243.226	638.91	1129.63	621.077	1855.38	464.218	2606.43	1648.65	3689.01	3412.66	1550.07	409.91
	GSCOCG00019987001	Cc02_g01600	1409.41	1281.92	1793.45	1271.28	999.396	1456.66	980.306	1075.48	975.374	1219.08	1126.17	990.48	1128.89	1066.18	990.765	1106	1594.78	1195.7	1303.8	1245.37	1515.15	1374.03	1503.94	1630.1	1681.39	1248.81	1229.81	1250.74	1173.34	1350.73	926.641	1285.14	1182.45	1114.65	1344.66	1143.73	1391.42	1219.44	986.044	1371.87	1054.85	1046.56	1319.87	1107.85	1096.71	1152.78	1028.52
	GSCOCG00035664001	Cc08_g16880	583.515	786.243	615.331	742.488	777.554	412.038	550.13	497.042	536.79	411.124	487.47	469.333	336.272	453.668	486.969	746.075	423.391	504.985	692.48	497.113	705.577	622.72	697.941	498.066	694.82	799.093	860.648	622.405	910.675	736.916	794.698	648.76	938.498	642.606	354.308	618.119	664.111	518.92	404.012	470.401	456.046	444.39	864.008	821.563	697.762	372.576	494.719
	GSCOCG00040953001	Cc08_g06300	8.96914	4.44552	3.88203	0.982151	1.66817	0.950852	4.16334e-17	4.16334e-17	4.16334e-17	4.16334e-17	4.16334e-17	4.16334e-17	0.760664	0	0.661499	0.80869	1.75545	0.000740832	0	1.07152	1.72014	1.408	4.46925	2.48152	4.40043	3.28857	11.9924	3.9364	6.47137	11.1677	4.16334e-17	4.16334e-17	4.16334e-17	4.16334e-17	4.16334e-17	4.16334e-17	4.16334e-17	4.16334e-17	4.16334e-17	0.00645116	0.868341	0	2.76478	0.0913546	0.131949	0.00373309	1.53528
	GSCOCG00022838001	Cc04_g09490	1486.51	2681.41	1833.35	1233.86	1646.68	969.789	343.711	371.185	355.988	283.022	290.673	209.741	433.559	422.766	502.729	250.709	404.684	462.816	594.37	405.183	566.3	905.263	872.593	478.743	2218.32	1851.64	2559.91	517.852	628.161	522.127	957.982	1066.18	1186.22	267.992	237.903	306.975	322.052	208.697	289.411	292.494	464.74	71.8993	1153.19	757.137	642.909	254.932	452.016
	GSCOCG00024645001	Cc10_g01620	369.387	458.124	418.662	359.43	292.131	282.691	376.097	360.601	243.759	300.231	215.885	325.33	209.254	235.92	241.48	452.912	314.752	415.633	453.789	446.829	385.856	448.443	428.698	326.432	449.789	451.871	588.414	312.674	578.105	561.978	250.877	285.634	349.174	470.105	304.272	365.814	164.242	349.117	266.947	258.7	288.902	333.543	403.436	297.209	385.695	276.586	253.557
	GSCOCG00041948001	Cc06_g09180	2384.89	3519.69	2194.56	2411.59	3866.02	2925.73	2479.39	2985.33	2352.25	1486.81	1342.13	878.899	2355.58	2764.56	2996.3	2443.93	2941.35	2229.76	3244.45	2260.91	2338.05	3082.44	2591.44	2822.27	2736.7	2557.98	3386.26	2726.39	2117.25	2558.88	2572.23	3620.7	2542.84	1033.72	2417.73	1731.88	1199.9	1535.09	1410.28	1123.12	1341.28	1699.67	3718.33	4484.65	3922.41	1568.68	1574.57
	GSCOCG00023933001	Cc01_g08950	5753.1	5821.99	5760.03	3884.75	3130.47	3704.85	2248.1	2407.95	2495.9	3144.76	2439.12	2039.57	3136.12	3438.74	3377.17	2472.02	2627.27	3969.59	2824.6	3942.3	1736.43	4595.84	4875.68	3619.25	6562.33	4629.58	5317.4	2618.86	2794.79	3207.87	7017.04	5944.37	5137.67	419.647	2144.09	1507.96	2056.66	2795.61	2809.15	1783.44	2331.5	3327.44	3283.85	3601.54	2843.23	2751.39	2583.44
	GSCOCG00032342001	Cc11_g12250	303.61	253.155	278.458	355.495	273.99	212.719	58.3465	53.9323	42.909	59.2755	70.1865	50.4601	34.9154	58.1108	73.9329	40.4468	76.2545	52.2061	94.3489	46.0401	120.109	161.25	166.559	287.325	362.58	370.909	108.198	218.002	152.41	125.86	518.991	476.871	579.117	115.138	82.7058	63.0325	0.0604835	99.2352	42.0062	147.263	19.0743	156.786	266.778	392.143	353.43	127.897	11.5012
	GSCOCG00015894001	Cc00_g01110	972.128	1543.01	950.256	481.527	715.73	368.92	507.993	505.5	562.361	517.266	510.231	518.245	705.707	690.919	740.182	768.298	379.688	1051.13	1350.05	1054.03	1052.81	1094.89	954.128	457.784	793.944	986.746	1312.95	600.697	1508.39	1202.61	521.18	654.68	656.612	696.812	437.007	680.919	291.598	510.248	594.59	504.277	833.321	465.361	931.516	726.232	538.431	369.499	1088.9
	GSCOCG00040207001	Cc07_g08360	992.452	869.983	968.768	952.228	1078.76	911.348	774.946	750.841	798.754	703.698	1002.31	733.456	718.383	753.937	823.114	1052.35	749.385	776.05	818.868	806.033	1148.59	862.518	813.275	860.662	824.41	930.659	1006.55	900.572	932.301	1021.15	950.415	1019	1247.15	1038.79	664.689	847.537	235.827	678.817	495.247	918.93	723.953	637.125	1111.9	857.144	929.419	752.348	735.622
	GSCOCG00016495001	Cc01_g15990	302.555	405.233	359.27	320.037	313.628	282.692	215.094	248.502	202.306	239.064	159.414	155.23	180.094	193.877	221.136	259.162	206.983	239.943	228.297	290.727	194.549	268.708	277.117	263.703	409.449	220.07	474.33	230.811	283.225	265.699	293.005	262.654	280.71	264.942	229.728	181.709	66.3713	206.386	143.119	223.678	140.178	152.79	284.824	233.999	241.521	127.987	173.614
	GSCOCG00021750001	Cc04_g01150	670.702	592.56	683.494	882.318	911.232	591.253	364.24	338.418	394.344	368.108	358.977	384.12	545.699	555.809	609.937	706.229	633.074	582.289	464.148	501.354	539.451	659.209	645.096	801.271	925.588	585.605	578.806	619.469	351.309	292.49	696.271	398.322	680.691	290.862	370.618	281.26	606.223	387.065	458.423	510.742	503.158	256.647	654.649	635.484	667.039	452.04	474.179
	GSCOCG00037028001	Cc07_g11200	517.683	440.709	292.07	461.84	339.129	430.286	318.844	273.918	357.272	239.027	183.99	320.999	370.088	314.942	348.028	447.934	419.216	326.284	368.866	476.727	317.033	578.724	409.823	366.618	507.521	645.953	673.058	457.679	703.794	474.9	339.463	263.864	236.362	226.813	270.569	313.773	263.138	264.87	278.19	223.778	384.02	169.766	349.647	369.173	302.471	233.264	464.693
	GSCOCG00031829001	Cc03_g14310	1776.48	1979.75	1747.67	1093.04	1514.58	1223.76	1065.67	999.349	884.319	1001.06	1277.46	954.168	1175.92	1257.3	1312.6	1076.28	903.383	1096.31	1149.07	918.292	1542.9	1225.67	1213.14	1024.71	1452.73	1211.07	1503.11	1101.79	1330.96	1520.17	1908.31	1333.71	1602.89	1114.61	1157.82	1194.15	828.358	1116.71	974.525	1013.93	982.643	1060.55	1535.53	1240.22	1377.82	944.309	975.213
	GSCOCG00013358001	Cc00_g11640	1594.11	2267.84	1760.33	1355.97	1139.79	914.211	1146.74	1122.03	1178.91	1281.24	877.381	1155.15	1275.42	1136.14	1192.14	1446.36	1184.85	1372.39	1489.63	1571.41	2230.82	1884.95	1980.34	1361.23	1874.22	2012.3	2642.02	1400.67	2692.76	1468.26	1105	856.91	1191.28	1030.5	918.915	1206.32	1161.99	1180.53	1275.14	1044.49	1419.55	662.091	1541.51	1167.86	1041.82	1214.71	1469.18
	GSCOCG00026186001	Cc03_g04600	1334.62	1128.45	1578.27	980.769	1772.79	3116.51	767.372	645.103	791.585	414.912	1446.17	567.418	697.458	719.631	781.656	524.756	581.673	1112.37	1464.15	1368.34	2836.63	893.025	763.472	752.627	1069.43	1436.38	1034.87	869.983	1455.88	1858.12	1247.75	1362.7	1750.07	823.707	578.924	828.321	507.35	525.443	967.364	2469.75	1214.37	1130.45	2094.49	1823.1	1260.57	909.217	955.584
	GSCOCG00017406001	Cc09_g04610	107.632	82.2523	124.636	35.4789	20.6563	0	12.9568	8.48861	12.7626	3.79387	7.28271	10.9048	11.3368	6.88983	7.12479	95.4484	0	85.3315	43.4844	30.9739	2.30249	60.0389	105.69	45.9098	124.062	74.4435	65.1312	49.3309	35.5602	21.2274	18.3085	5.03619	12.6992	27.3453	2.06486	4.4271	0.0230653	6.39008	1.8111	5.36003	1.63313	0	8.06143	25.1915	4.64334	3.12307	14.455
	GSCOCG00024672001	Cc10_g01830	364.911	800.847	384.568	225.496	503.889	57.435	46.5187	51.838	78.0088	38.2129	105.897	20.0627	158.555	143.509	116.952	436.137	16.035	94.3752	82.0016	130.479	417.374	147.713	142.897	120.5	210.244	375.23	290.595	425.138	443.771	247.122	138.461	153.827	314.61	240.047	31.6828	139.218	0.0490088	26.8871	16.0002	103.535	81.5819	0	452.28	206.637	294.786	75.3312	90.8751
	GSCOCG00015058001	Cc02_g23580	1387.85	1299.37	1326.09	1783.35	1297.39	1173.92	1125.13	1254.19	966.933	791.699	456.411	747.203	805.915	791.767	730.23	974.366	1536.65	876.446	1239.66	962.112	1349.89	1478.4	1674.38	1108.39	1912.26	1545.35	1399.01	1284.28	1152.29	1231.29	2374.25	1209.11	1389.62	1017.76	1236.44	1119.12	597.868	868.08	926.033	1299.82	1059.95	678.069	1954.3	1363.35	1450.22	967.024	1273.91
	GSCOCG00039494001	Cc07_g02850	1356.11	1179.93	1138.17	957.16	848.464	610.42	993.247	791.038	906.984	825.13	861.919	1099.14	898.528	1002.47	1111.98	1446.41	857.981	1357.33	1419.86	1310.56	992.366	1470.08	1565.43	863.877	1212.1	1333.99	1601.14	973.559	1447.96	1375.73	708.238	791.515	1116.24	660.015	560.546	955.045	778.884	900.522	918.152	882.997	1154.88	1086.51	1196.55	897.135	914.327	861.757	1110.89
	GSCOCG00029245001	Cc02_g12720	1652.98	1749.18	1656.15	1966.5	1931.34	1401.99	1067.84	1008.88	1107.7	861.496	578.525	744.512	815.655	697.881	770.424	901.572	1093.44	688.708	875.478	901.159	1088.14	1355.07	1390.69	1165.36	2282.54	1892.6	1837.91	1382.92	1191.55	936.856	1662.89	1490.94	1324.81	949.31	1160.88	925.401	350.534	687.494	529.079	683.215	663.52	549.246	1478.52	1178.68	1294.24	642.965	683.576
	GSCOCG00018066001	Cc11_g07330	167.688	176.135	160.645	116.192	151.916	126.49	108.022	67.7077	68.5317	56.3805	77.436	103.098	74.0751	55.8837	65.1076	105.115	129.241	91.3607	120.777	105.83	82.9678	109.642	95.9142	102.965	164.45	132.686	200.971	155.843	212.097	192.563	66.0125	105.23	105.347	104.201	139.871	111.989	27.4066	63.6836	32.485	101.526	110.855	117.838	176.743	82.0484	144.338	62.9394	48.4159
	GSCOCG00009929001	Cc00_g35180	55.4851	53.7028	37.9566	52.1918	48.681	45.0304	33.4866	28.5607	25.7695	35.4103	25.5034	15.6877	23.2294	15.9505	21.7323	66.4687	22.9567	35.1397	38.6748	34.2308	43.656	51.1206	27.9338	44.3884	42.5182	37.7993	79.4395	51.2843	95.3996	51.8016	0.0811808	24.1137	33.8752	28.4852	28.587	23.3275	0.045033	27.8616	3.77393	20.7292	10.7797	25.9653	12.79	27.5061	28.1458	9.31517	19.7599
	GSCOCG00016280001	Cc01_g17800	600.45	593.399	501.413	841.937	848.415	1016.78	348.02	368.005	294.89	211.278	337.165	284.958	181.529	248.578	244.798	289.681	494.643	260.024	492.495	288.673	415.275	599.793	584.432	868.304	871.163	696.654	571.465	696.398	537.986	497.117	779.595	890.729	1154.38	513.057	466.604	472.252	438.852	270.3	236.79	307.771	206.494	348.523	770.327	815.542	1031.53	203.321	269.206
	GSCOCG00013079001	Cc08_g08040	5440.39	6318.75	3975.34	6519.88	6322.21	3488.23	2344.28	2829.87	2037.65	893.034	793.587	836.729	1978.84	2152.7	2165.92	2164.12	1607.44	2617.28	2764.24	3024.08	1280.87	3675.51	3568	2389.33	5382.99	4921.82	6737.04	2755.97	2591.48	2664.41	7463.6	5922.66	8057.43	569.178	1169.05	1706.84	695.762	1146.99	1260.41	817.554	1587.48	1427.04	6841.44	4740.33	4291.42	1420.08	1727.07
	GSCOCG00020270001	Cc02_g03770	572.161	538.885	677.658	969.955	737.757	1087.7	265.903	346.84	263.539	374.848	250.544	176.341	260.965	205.708	234.198	365.075	523.717	244.966	259.403	335.667	432.146	531.418	452.428	451.228	716.567	727.912	630.256	794.057	475.477	434.147	784.927	655.931	538.664	466.067	638.11	265.135	151.614	404.187	188.535	385.2	158.564	328.55	570.045	655.371	632.835	238.413	192.273
	GSCOCG00028443001	Cc01_g14440	194.934	251.734	264.835	130.978	116.415	61.292	3.31757	13.7073	11.2909	15.2749	17.281	27.6532	12.7266	14.0871	8.35862	32.3255	24.7593	28.1109	9.36602	22.4753	47.2627	70.7668	104.206	41.7008	272.257	257.751	278.313	65.1005	95.4148	35.1022	45.5026	126.875	100.293	28.2794	4.11097	33.7216	0.0437618	11.8714	18.4328	43.5255	20.069	14.9782	52.4775	49.4067	64.3477	1.06843	26.4839
	GSCOCG00014976001	Cc02_g22970	490.571	485.275	474.157	386.987	548.047	596.087	398.826	469.514	334.797	451.308	351.669	389.764	341.569	356.965	440.928	440.426	480.826	405.595	641.557	376.328	531.042	512.35	536.251	411.003	489.002	614.675	598.299	364.958	496.024	429.559	219.562	499.581	332.822	367.745	359.398	373.952	127.418	321.034	334.085	553.29	427.484	322.557	336.021	418.447	436.923	470.603	446.131
	GSCOCG00042250001	Cc05_g07230	2145.85	2778.02	2472.06	3365.79	5008.31	3328.22	1273.19	1232	1154.79	714.186	2283.51	831.458	1025.56	1327.33	1496.92	865.894	1161.83	1137.47	1549.08	1399.32	2163.71	1689.25	1691.58	1689.51	2821.61	2467.38	2529.37	2063.53	1428.09	2276.54	3822.07	3302.59	3265.48	1014.93	1211.94	1248.69	707.322	709.218	1176.56	1641.42	1356.45	719.012	3450.06	2995.57	2848.84	967.016	1162.91
	GSCOCG00038264001	Cc11_g17080	1060.47	925.102	1425.42	1002.45	895.41	1370.42	463.661	462.128	381.742	527.794	433.675	487.512	226.29	389.281	455.507	557.877	1106.35	653.569	1085.03	644.602	267.402	933.939	1013.1	1646.13	2096.2	1253.11	575.308	1097.87	447.739	720.249	1827.24	1587.79	1625.77	984.607	1039.37	352.569	939.861	869.131	311.134	786.94	266.848	1562.86	684.318	1144.5	1175.97	983.472	263.093
	GSCOCG00004280001	Cc00_g05930	91.7532	109.766	52.5523	25.5901	46.2642	48.8912	65.8631	40.2104	37.256	28.6482	56.542	47.4594	67.3781	39.6836	62.561	31.3271	80.6733	27.1102	89.6286	105.791	57.7599	72.3623	47.4379	76.2391	94.7674	127.211	85.9278	86.7948	153.475	86.0562	64.8498	41.284	62.1895	16.1058	40.8286	38.084	0.055428	35.6043	39.4656	28.4804	83.2949	65.9098	72.1002	40.3845	58.9218	53.6727	61.861
	GSCOCG00039009001	Cc02_g05100	813.448	822.446	690.299	764.156	584.308	499.261	699.261	523.493	622.223	522.992	678.834	536.482	537.421	669.3	652.689	933.92	725.436	788.097	945.325	806.013	696.243	888.414	923.054	745.905	772.145	996.422	933.02	753.595	1342.17	691.513	908.214	702.01	980.445	745.216	507.452	610.085	620.991	768.589	457.107	475.918	773.618	646.114	982.324	674.067	635.151	544.93	849.601
	GSCOCG00033794001	Cc10_g15900	464.605	899.013	564.699	440.18	281.336	363.199	312.356	321.48	282.027	291.61	379.987	272.54	291.533	300.315	295.383	268.114	357.587	481.89	453.797	339.967	428.702	414.111	396.142	437.877	516.227	504.725	772.256	383.697	617.332	521.218	201.166	285.608	355.465	292.32	368.579	320.762	488.315	248.702	284.914	383.073	277.911	391.463	384.614	249.444	219.1	359.131	280.982
	GSCOCG00004712001	Cc00_g14130	1164.71	1645	1122.59	819.298	730.438	537.59	867.896	809.009	924.01	695.089	912.978	916.253	1024.18	994.739	1098.77	1056.35	875.109	1542.05	1654.79	1272.09	1035.98	1290.36	1233.31	1217.3	1434.25	1322.14	1840.2	1031.75	1984.57	2146.02	1068.24	956.084	1046.57	351.067	742.265	796.787	1272.5	1170.8	1165.93	1052.15	1197.69	1160.41	1173.62	1278.31	821.545	983.534	1399.77
	GSCOCG00023641001	Cc06_g03560	790.823	972.181	741.902	687.339	672.654	603.728	325.308	235.856	320.295	367.181	276.968	236.279	599.626	539.027	478.196	479.396	377.236	417.641	384.899	446.826	432.047	548.144	567.29	414.34	842.901	796.951	896.225	458.665	803.414	369.328	1196.81	584.669	664.405	222.594	323.654	309.749	189.506	272.46	483.208	209.628	593.351	128.822	548.111	383.35	448.608	312.718	482.221
	GSCOCG00032341001	Cc11_g12260	645.751	464.746	631.894	827.179	591.718	539.511	125.368	124.783	104.091	109.036	62.8187	67.2227	75.2977	103.526	159.555	94.2541	217.54	83.3309	200.93	103.775	366.035	381.281	441.614	554.317	859.141	730.042	255.317	440.923	363.045	272.133	1470.39	860.56	1002.2	223.704	250.137	142.221	249.4	180.544	111.526	375.352	68.63	344.528	524.089	939.667	722.219	275.489	57.9105
	GSCOCG00040444001	Cc06_g18340	217.554	229.775	242.437	198.921	171.673	126.471	128.647	161.79	150.932	122.412	66.4448	99.1759	179.54	130.805	132.791	288.255	162.459	185.731	187.716	249.054	223.988	238.381	179.609	177.437	287.474	212.48	255.029	203.191	345.225	154.543	268.085	208.162	142.466	193.903	190.933	216.95	178.934	178.383	181.744	139.719	121.706	178.755	229.361	242.855	133.788	103.229	185.629
	GSCOCG00029865001	Cc02_g08000	593.638	485.972	531.603	727.716	557.031	676.572	435.57	396.582	455.586	458.961	345.29	374.425	406.608	460.63	495.475	531.485	630.568	480.891	442.441	509.906	578.905	632.63	588.845	586.034	686.061	576.963	616.729	587.89	636.889	436.002	454.115	474.378	429.35	580.016	565.637	457.346	185.299	430.199	355.279	483.464	411.532	340.532	488.353	490.87	539.619	427.274	538.222
	GSCOCG00032591001	Cc11_g10330	1667.67	1594.98	1311.48	826.184	1065.64	587.416	841.959	952.804	768.991	453.201	505.696	445.664	422.272	518.745	575.127	1421.78	498.62	706.779	1417.99	1189.76	797.699	1321.74	1026.92	698.114	1044.38	1247.68	967.431	765.425	1984.09	1255.35	410.923	657.069	676.871	1125.68	738.199	809.403	218.958	291.89	350.262	307.741	281.388	181.75	636.398	841.484	834.13	315.794	283.83
	GSCOCG00039509001	Cc07_g02960	17371.5	26796.3	21365.5	12477.5	16232.2	8368.95	12902.7	12121.2	13335.3	6381.24	7822.18	7890.55	9504.9	10244	11687.6	9680.6	9570.76	11184.9	15506	12170.3	26767.2	23572.2	23725	15779.9	21833.6	19794	35667.9	12465	18453	14376.6	16819.3	14698.8	18937.1	11443.3	10759.4	14538.4	8338.06	6526.39	6993.5	5542.24	9425.44	4062.43	19674.7	12212.9	10724.1	5376.89	10633.6
	GSCOCG00028944001	Cc06_g19020	834.003	-0.92787	0.237883	-3.90053	9.59839e-05	0.00648177	238.871	222.095	277.541	200.764	308.924	240.323	451.523	441.695	473.719	466.101	452.558	454.787	551.894	437.252	696.4	768.158	736.109	623.672	816.799	920.966	1186.7	674.681	1262.98	801.704	313.588	382.412	412.725	95.9254	202.15	203.179	121.067	145.954	179.836	193.269	557.168	195.73	414.566	464.734	579.232	233.268	586.431
	GSCOCG00039479001	Cc07_g02740	1532.9	1632.75	1706.79	1567.68	1619.3	1867.77	1369.39	1557.69	1070.93	1547.98	1706.6	1262.91	1240.98	1348.36	1205.27	1394.11	1861.67	1655.5	1920.84	1501.92	1177.76	1612.33	1693.73	1854.47	1750.04	1720.04	1644.17	1699.55	1616.34	1361.81	1750.5	1799.55	1947.04	1741.54	1653.01	1242.12	872.576	1630.16	984.402	1688.41	1148.01	1950.33	1566.49	1586.24	1583.04	1506.75	1133.16
	GSCOCG00005586001	Cc08_g00280	2576.32	2764.39	2368.85	2312.14	1923.88	1380.9	1764.97	1772.39	1749.89	1657.94	1684.7	1677.6	1910.12	1869.17	1705.94	2260.2	1539.86	2272.93	2408.55	2291.89	2385.91	2790.91	2668.07	1851.84	2784.64	2795.23	4360.88	2190.76	3601	2698.66	1711.57	1687.02	1972.41	1579.23	1354.89	1943.23	1899.8	1664.85	1786.59	1546.56	2198.95	1240.3	2236.13	1587.93	1518.76	1645.06	2291.37
	GSCOCG00027665001	Cc02_g39800	403.32	421.084	321.288	351.56	205.412	217.519	274.501	215.75	225.054	289.707	246.883	321.177	257.911	255.505	247.334	549.005	276.204	469.845	415.112	390.177	343.069	478.852	511.728	378.345	483.548	553.216	568.869	301.825	654.579	348.981	280.063	277.207	388.512	270.759	186.859	302.822	405.19	299.474	260.83	255.455	377.133	405.444	414.076	284.881	323.244	266.282	430.895
	GSCOCG00027894001	Cc02_g38200	7091.13	6025.96	9822.06	3704.54	4068.99	3186.39	3136.54	4058.7	3448.51	2567.23	2852.83	1824.5	3065.77	4009.31	4210.86	2871.05	3588.06	4642.24	5643.53	6093.15	6435.46	6432.13	6137.19	3350.43	6967.46	6237.44	6019.94	3003.55	3475.95	3464.3	6631.09	7928.95	6097.84	5964.04	3071.2	2638.35	1273.6	2413.96	2064.66	2327.98	1716.64	2563.48	2745.01	3861.48	3375.02	2400.5	2068.35
	GSCOCG00029445001	Cc02_g11180	1577.1	1818.72	1834.33	2156.56	2058.45	1356.95	994.346	873.522	1053.56	824.166	1146.24	1058.77	1131.15	1047.28	947.322	1241.09	709.112	1182.65	1360.42	1106.41	1244.13	1371.1	1241.26	1098.38	1792.52	1742.7	1888.11	1374.03	1872	1749.74	2926.79	1863.78	2227.81	1103.14	768.835	1353.61	1564.02	1113.53	1193.33	1556.34	1336.23	1368.12	2079.19	1609.48	1759.84	1307.56	1058.79
	GSCOCG00020248001	Cc02_g03600	662.803	566.796	884.077	335.772	749.41	1107.87	317.778	381.748	321.871	294.465	606.97	204.362	352.03	408.138	427.039	216.766	330.232	415.63	631.111	602.95	1246.86	539.787	515.287	413.515	542.333	501.474	581.124	445.846	354.903	572.179	618.447	617.171	509.414	366.24	361.435	292.209	465.198	336.249	405.267	712.605	255.978	559.233	391.421	532.088	403.139	501.531	199.232
	GSCOCG00031127001	Cc06_g08470	3292.37	3809.81	3454.46	2638.08	4017.11	2223.27	1716.33	1787.19	1618.95	990.567	858.284	799.103	1306.75	1393.81	1465.9	940.366	1051.36	1923.55	2191.61	1604.54	1195.36	2137.02	2058.31	1044.7	3012.22	2952.67	3872.99	1949.11	1531.26	1914.54	4547.55	3204.63	4054.15	1148.75	1044.5	1155.93	528.415	1018.32	951.791	986.668	964.976	1304.21	3502.33	2627.97	2782.29	1285.89	944.911
	GSCOCG00028263001	Cc01_g13040	1775.3	1599.48	1455.58	969.963	885.637	503.078	570.671	466.391	656.23	887.289	952.151	868.888	1605.14	1428.8	1353.28	2538.52	1187.35	1658.52	1545.31	1870.68	1464.72	2175.05	1882.83	1518.64	1556.23	1883.95	2000.87	2247	2220.45	2185.78	818.456	746.671	594.542	644.225	629.964	625.093	1167.25	1263.75	1069.53	1015.1	2385.52	1187.37	587.078	773.748	708.835	1502.65	2504.38
	GSCOCG00018727001	Cc07_g18610	534.782	546.474	635.79	426.386	313.512	518.471	305.885	325.716	331.746	282.067	235.961	254.266	242.182	263.24	244.046	377.51	394.404	354.393	287.726	354.883	302.826	414.796	557.221	470.499	711.074	581.258	426.82	388.636	453.178	344.364	244.412	382.352	373.35	286.442	261.381	260.725	484.102	353.501	161.534	314.303	182.118	329.549	229.633	266.1	243.345	289.996	202.858
	GSCOCG00027310001	Cc07_g20720	44.2709	111.649	22.3596	55.1404	63.5587	62.2902	17.3289	21.1557	25.4929	30.5904	18.1421	45.7142	80.856	65.0697	52.4463	27.2562	33.3713	34.1337	69.8449	49.1951	46.0689	115.147	64.0507	75.2939	149.039	32.4557	80.9777	115.406	109.57	131.475	124.344	141.529	103.003	32.9136	36.7582	40.8844	0.0560136	59.224	19.6504	4.43903	9.22469	13.9819	33.6848	35.1232	14.1677	0.0297274	18.4401
	GSCOCG00013095001	Cc02_g33810	175.564	141.295	137.275	141.785	161.621	417.906	84.2641	81.4065	38.8605	29.6594	11.7553	30.5295	39.5609	33.4377	54.811	51.1642	177.494	29.1198	93.4611	41.7463	54.4661	96.4973	129.111	189.354	314.59	162.876	113.029	120.36	43.2982	60.1375	197.871	196.075	205.759	60.1025	100.045	69.7094	0.0471806	20.4478	17.3177	62.0878	19.99	34.9516	146.736	197.043	280.516	91.8293	67.3954
	GSCOCG00026233001	Cc03_g04990	2779.19	4273.27	3459.33	2508.1	2086.46	1594.61	2236.2	2047.36	2599.75	1759.29	1793.13	1799.12	1857.06	1734.04	1630.28	3002.85	2005.26	2822.09	3320.83	2683.16	4155.31	3537.7	3263.4	2761.11	4299.42	4048.32	5232.7	2497.53	7092.45	3541.1	2582.99	1812.95	2345.86	2270.44	1896.02	2625.64	1840.88	2276.7	2212.65	1971.09	2361.87	1274.25	3094.08	2340.2	2058.51	1819.47	2360.91
	GSCOCG00042519001	Cc04_g09880	4665.5	5482.64	5080.43	6406.65	2774.65	4065.17	3935.2	3183.12	3199.38	3242.28	2728.88	1966.99	2987.38	2863.92	3163.37	5405.4	4290.42	4619.15	4604.87	3791.64	2500.73	5004.6	5425.56	4810.67	6769.25	5214.06	5674.18	4036.31	4467.85	3812.38	8324.23	6424.85	6925.89	3718.38	3560.25	2927.52	4382.7	4459.36	3419	3156.4	3021.03	3929.61	5253.61	3838.82	4393.67	4080.63	3343.64
	GSCOCG00013713001	Cc00_g03930	1229.26	1214.72	1255.02	1008.36	836.01	993.776	706.877	782.563	884.088	1003	701.531	917.689	866.509	786.147	716.385	1247.65	1220.83	1153.53	1017.93	1044.4	1302.08	1285.04	1322.13	1103.41	1360.16	1164.69	1299.62	1103.77	1410.92	1207.22	848.748	737.056	843.339	870.86	875.005	876.191	913.598	1015.11	905.444	820.726	950.863	439.396	970.286	815.569	891.33	827.699	1039.91
	GSCOCG00033335001	Cc09_g06280	326.325	342.386	394.328	329.889	304.581	197.382	239.952	242.178	260.536	177.832	210.494	174.702	167.341	198.084	236.324	329.598	212.09	252.995	269.806	291.831	291.945	346.321	367.3	401.05	345.221	384.968	294.346	264.343	491.116	302.701	186.029	244.501	347.791	364.71	261.388	307.108	127.41	313.433	237.964	162.696	233.466	321.56	405.032	347.85	378.233	244.581	205.816
	GSCOCG00022843001	Cc04_g09520	709.222	682.562	664.99	514.031	449.793	404.395	470.152	465.306	432.924	442.686	436.424	470.713	354.995	459.993	442.81	541.469	430.27	525.063	479.23	653.124	591.446	595.335	578.78	508.145	601.145	658.891	582.42	476.417	654.962	764.735	573.049	503.509	641.34	453.153	373.695	408.096	684.105	473.533	437.699	561.008	403.853	822.873	760.617	623.137	479.447	619.199	427.762
	GSCOCG00032942001	Cc11_g07950	86.1812	162.802	80.7936	152.637	142.801	104.432	81.052	82.4769	61.4327	57.3602	44.5887	77.9663	124.12	116.888	108.474	66.9531	152.552	43.1741	88.648	123.991	128.394	132.488	71.8898	164.222	139.398	110.04	164.201	218.985	155.273	169.401	132.936	88.4278	86.4881	98.4552	128.638	92.9432	61.0162	50.8049	31.0439	39.3351	70.721	33.9525	106.296	101.618	104.585	46.4691	80.8521
	GSCOCG00024780001	Cc10_g02730	3871.29	4395.65	3735.84	1449.5	4158.49	1136.51	1202.98	1847.43	1214.69	763.98	309.686	731.742	1830.35	1402.25	760.212	701.905	928.186	1612.33	1355.7	1005.94	1474.05	1904.02	1724.8	1376.32	5440.61	2424.31	4095	1408.56	1555.29	1954.37	1987.29	2231.54	2126.16	620.099	513.581	890.899	243.152	144.953	436.484	334.047	738.476	378.48	3962.89	3664.67	2571.74	489.203	1012.17
	GSCOCG00024199001	Cc01_g10850	293.42	341.806	185.943	164.449	171.683	149.486	131.874	154.385	128.251	168.265	215.053	184.438	121.687	196.143	173.717	337.008	138.419	401.574	405.693	373.062	248.207	355.648	283.59	215.898	289.738	355.894	529.463	201.213	347.953	296.255	66.0576	180.246	218.194	155.357	128.656	169.15	101.08	174.007	143.128	175.686	176.434	97.8646	203.056	144.829	150.405	173.393	294.758
	GSCOCG00036153001	Cc00_g00590	72.4951	75.6434	53.5357	49.2339	55.3193	47.9069	29.1962	24.3516	38.2426	28.6521	77.6333	17.2284	45.6078	41.9522	43.3899	28.9099	29.0332	43.1674	33.9281	33.183	68.1394	49.4277	39.5147	69.6007	58.7929	48.5503	52.7452	58.1967	41.9342	70.3962	58.3822	54.4835	53.3896	7.63727	37.7546	28.5755	49.3962	25.9767	15.085	19.6845	22.6479	28.9608	69.1087	41.9048	62.6161	18.5839	20.3594
	GSCOCG00041219001	Cc06_g14730	3301.43	3557.29	3797.18	3774.46	3343.45	3083.85	2924.68	2925.08	3118.11	3332.14	3434.11	2846.85	3273.06	2849.95	2433.55	3920.97	3162.84	3540.91	3533.1	3742.47	3664.45	3937.34	3503.66	3561.54	3885.59	3799.19	3855.93	3707.84	4097.53	3467.06	3547.44	2914.15	3247.66	2947.39	2512.71	3080.17	3189.14	2911.31	2878.51	3352.81	3485.59	2354.77	3337.64	2806.39	2974.13	3134.26	3021.24
	GSCOCG00040610001	Cc06_g23170	1315.32	1177.69	1041.78	1224.02	944.174	706.25	931.651	836.501	867.143	677.877	833.689	1002.74	892.602	903.759	925.704	1265.15	637.238	1044.1	1340.62	1273.13	802.733	1407.64	1317.78	1087.49	1258.9	1199.19	1259.16	1006.12	1380.54	808.164	1431.52	1084.43	1615.47	699.789	497.246	828.213	666.264	835.641	730.132	595.976	935.694	865.813	1456.88	1054.12	1204.94	719.332	904.365
	GSCOCG00027757001	Cc02_g39140	56.6656	58.9494	58.4164	68.9403	53.6352	37.3439	44.3232	45.4767	45.5879	52.5738	49.1626	73.815	52.2542	60.9169	60.5373	64.6488	53.0287	42.1678	63.199	63.082	71.3272	89.8733	77.8915	75.3096	67.5551	84.1086	84.5764	54.2444	84.3773	62.9363	75.6668	60.5725	64.8185	69.3558	34.7271	34.3465	15.849	60.4256	35.4912	51.305	51.2178	51.9287	60.063	53.9705	58.94	111.411	42.5892
	GSCOCG00037739001	Cc08_g02610	271.875	249.451	201.53	257.012	278.157	244.361	164.288	120.595	203.371	162.526	221.443	174.695	204.855	185.46	192.079	244.329	165.91	172.68	159.406	235.149	205.536	247.434	225.118	223.511	238.514	252.352	270.938	221.935	262.921	213.836	166.534	191.211	201.913	166.865	166.43	207.334	68.4664	170.721	114.267	210.591	178.91	112.844	117.394	181.338	159.605	159.974	173.512
	GSCOCG00028446001	Cc01_g14470	22.7581	30.9262	47.731	29.5323	56.2849	32.5635	3.24698	2.13566	4.1811	0.945769	1.82961	1.42934	8.56454	1.91816	1.75344	1.6136	0.789669	4.0133	5.62903	1.1363	17.9324	15.9617	10.6309	21.8712	22.9153	30.1954	34.2612	18.7429	21.1701	11.0566	39.8707	23.0012	4.15048	7.14451	9.18054	4.29773	0.0126683	1.09221	2.88375	1.10463	2.59877	0	26.1711	30.5546	17.6676	0.00197148	0
	GSCOCG00015956001	Cc01_g20250	1188.51	1381.8	1474.09	1412.1	1593.83	896.951	688.451	619.7	488.587	396.808	414.606	234.997	449.214	558.704	517.123	734.384	591.978	646.54	794.37	578.352	783.586	1036.81	1266.63	965.263	1385.22	1358.78	1299.65	841.389	1237.59	546.145	1613.17	1423.22	1640.95	1141.27	585.055	827.088	661.979	512.405	200.179	551.051	254.359	296.592	1518.85	1843.02	1604.02	477.805	218.22
	GSCOCG00021917001	Cc04_g02450	822.544	859.444	910.351	329.874	524.182	428.364	331.835	314.106	462.495	414.014	366.265	356.279	575.606	590.121	630.319	677.349	361.775	505.988	663.204	872.257	704.667	853.539	705.807	456.153	808.019	671.856	638.842	344.237	1049.87	305.428	247.657	381.158	394.915	332.121	290.996	377.941	293.685	432.399	397.146	269.644	434.286	394.459	356.008	462.947	401.075	409.728	534.759
	GSCOCG00039200001	Cc02_g06580	991.349	1139.2	959.025	1255.53	1266.08	1140.39	590.133	627.102	596.621	342.278	535.824	321.486	415.587	457.118	500.083	555.572	408.876	485.909	707.593	555.878	474.752	784.847	743.254	858.176	1288.28	1082.72	1059.36	914.39	714.438	652.649	2027.25	1514.01	1715.94	622.762	486.009	596.376	570.456	519.993	440.857	602.458	442.521	680.068	1226.16	1329.28	1330.24	697.624	414.375
	GSCOCG00042535001	Cc04_g10010	918.854	1128.63	946.369	975.863	1102.71	811.675	544.738	494.934	623.525	355.676	357.156	384.107	488.879	529.951	519.752	580.416	405.443	510.004	541.504	624.28	652.707	752.229	689.228	477.107	1138	842.27	1163.47	602.676	1128.69	609.123	608.753	764.787	701.107	431.914	407.388	495.326	313.656	272.46	358.432	288.151	440.284	174.759	962.21	614.093	564.922	265.253	463.937
	GSCOCG00037805001	Cc08_g03000	699.063	865.582	713.669	680.447	620.636	601.814	581.49	630.275	610.84	710.413	558.489	731.865	674.331	634.211	659.885	901.612	852.963	706.778	736.8	898.983	686.188	789.446	728.837	761.863	873.37	690.204	823.902	724.006	944.04	788.759	657.37	584.555	604.601	597.315	799.44	595.15	499.981	731.858	710.657	685.443	694.533	952.694	688.627	755.42	767.713	846.259	722.903
	GSCOCG00028945001	Cc06_g19030	4715.32	5046.48	4290.81	4140.79	2220.06	2416.85	2696.63	2345.58	3264.61	1803.25	3031.45	1929.17	2946.23	3203.5	3312.72	4118.82	3143.99	4345.07	3387.84	3314.86	2053.58	4230.41	4023.28	4126.67	4400.69	3872.54	4921.3	3202.8	4088.76	4907.64	6700.25	5517.2	5335.76	1531.06	2676.05	2568.34	2901.81	3048.6	3140.51	1866.37	2665.86	2412.69	3675.23	4592.33	4070.59	2040.34	3933.5
	GSCOCG00011558001	Cc00_g24480	26.1145	40.2014	27.2525	7.87065	19.2495	3.7931	6.49508	5.30837	8.42619	0	0	5.03435	13.0856	1.10792	5.835	11.6321	7.63735	10.0396	2.77313	7.51307	18.718	23.0367	18.0933	6.52797	47.9078	39.9247	45.3718	9.84513	73.8692	37.9399	17.16	3.7976	4.0168	11.0082	2.05964	6.83085	0.00872636	2.1205	0.0756371	15.1036	3.24261	1.99608	19.0529	3.53216	4.45836	0.00938326	2.15599
	GSCOCG00016541001	Cc01_g15620	756.86	902.557	953.194	570.154	626.454	558.69	428.011	438.87	442.822	533.524	550.338	466.663	503.879	495.632	469.044	453.58	627.968	689.708	728.339	621.08	530.132	776.53	697.814	680.63	1061.75	792.65	858.28	593.807	536.542	572.132	833.598	776.924	632.632	266.845	524.778	338.576	914.598	474.65	648.162	541.381	463.506	884.788	602.138	489.423	539.784	581.018	424.261
	GSCOCG00038141001	Cc11_g16090	195.837	32.1396	163.586	116.219	62.6503	43.0836	6.43176	1.09589	4.26982	4.78577	0	7.9702	3.26295	0	0	0	0.840148	2.0063	5.65707	3.24579	7.62021	29.7269	29.6298	20.8438	107.817	148.746	62.7493	65.0976	38.1907	113.047	46.5629	117.084	56.0485	0.129534	1.0292	5.08793	4.16334e-17	4.16334e-17	4.16334e-17	0.0296971	5.25648	0	28.1786	64.1116	42.0056	0.017201	8.91408
	GSCOCG00014964001	Cc02_g22860	1915.84	2128.64	2137.13	1594.27	1849.67	1264	1266.71	1186.54	1275.73	876.761	983.116	1110.38	1116.92	1088.59	1019.73	846.043	947.046	1138.47	1381.17	1148.1	1286.91	1376.38	1403.65	1284.27	2021.21	1935.73	2113.7	1085.02	1525.57	1897.91	2977.62	1994.46	2267.19	1272.63	892.373	1221.4	970.43	790.299	1154.33	1060.85	979.289	969.67	2217.73	1707.89	1628.92	907.154	941.509
	GSCOCG00034879001	Cc10_g04900	1059.32	1073.37	1092.42	758.221	649.319	3106.98	143.761	236.797	64.6037	106.064	1073.72	83.0286	502.195	718.96	891.711	113.151	1808.94	922.625	3121.77	642.561	5955.11	958.329	902.644	1595.07	553.333	1805.16	1509.18	6027.86	447.582	3295.8	184.949	370.098	227.454	78.7121	188.851	69.9367	88.4566	189.108	125.574	1100.2	449.107	2661.35	316.479	640.306	1402.47	1627.43	364.968
	GSCOCG00039746001	Cc07_g04850	315.019	474.864	327.132	425.403	429.199	341.143	145.912	108.96	174.928	104.224	99.3149	83.957	423.235	356.303	298.534	168.05	121.381	213.838	195.305	168.904	145.066	298.477	210.569	285.512	416.016	373.156	502.602	255.462	712.841	272.117	501.696	545.777	513.151	92.979	181.723	132.433	39.0191	91.9535	268.519	149.521	210.155	68.9039	243.806	430.553	402.668	93.9499	310.43
	GSCOCG00011140001	Cc00_g14310	5536.7	5773.65	4927.57	3891.63	4806.06	3366.55	3620.73	4757.71	3563.91	2635.1	3462.4	2246.29	3305.74	4303.33	4739.22	3109.54	2848.83	4359.12	5052.03	5209.08	3485.66	4940.72	4813.58	3754.88	5956.86	4467.82	5551.53	2870.39	3309.65	3473.57	5651.5	5039.2	5752.26	2316.15	2474.93	2878.15	2176.65	3140.46	3024.65	2790.77	2696.83	3525.17	4636.13	5004.61	3497.11	3410.85	3371.11
	GSCOCG00023201001	Cc06_g00290	1443.4	1485.32	1708.74	1724.26	1170.2	2096.82	1000.82	1008.86	830.238	1139.72	838.201	1201.16	1087.81	931.734	896.672	1221.89	1728.21	1537.04	1436.84	1117.1	1264.26	1399.9	1599.21	1719.69	1874.17	1583.1	1598.81	1567.38	1424.64	1199.79	1560.17	1239.28	1290.48	1122.98	1048.57	808.12	1863.98	1354.59	1087.44	2637.88	1336.13	2063.17	1018.24	1179.97	1075.69	1986.63	1168.24
	GSCOCG00016600001	Cc01_g15130	513.295	910.378	476.09	743.468	920.372	499.249	407.472	477.974	340.494	339.413	385.409	418.978	450.728	512.454	516.491	610.168	570.617	568.233	856.664	389.176	739.134	574.741	477.608	678.213	742.706	634.127	804.245	560.263	755.214	736.936	670.374	531.414	975.213	515.996	451.295	616.736	602.024	490.818	453.698	303.435	473.883	190.737	1065.54	801.682	677.028	420.033	423
	GSCOCG00014283001	Cc02_g17630	1932.8	1477.66	2134.22	1984.23	1706.77	1790.13	1286.15	1194.99	1126.33	1230.55	962.131	1164.93	1218.66	1008.74	955.868	1723.67	2121.78	1324.2	1280.19	1094.68	2368.51	1796.51	1733.32	2683.42	2327.16	1750.25	1492.23	1508.19	1674.46	1478.47	1737.53	1996.77	1963.57	1986.68	1900.09	1386.79	1367.2	1110.25	802.849	1402.42	959.081	1032.58	1634.32	1529.47	2004.54	1452.04	1001.8
	GSCOCG00024610001	Cc10_g01390	1483.04	1457.35	1617.21	1503.68	1234.68	1149.97	1186.74	1196.05	1282.82	1212.37	1117.94	1462.34	973.374	911.438	941.476	1784.2	1367.09	1323.2	1440.6	1139.56	1541.99	1667.94	1776.06	1555.53	1781.62	1775.04	1728.76	1997.44	2497.94	1947.84	1111.5	1078.31	1240.85	1521.96	1132.3	1120.58	1548.24	1327.55	1032.72	1399.18	1215.29	1185.37	1410.79	1226.3	1237.28	1050.61	1186.7
	GSCOCG00028193001	Cc01_g12550	120.115	145.215	108.063	89.608	107.354	77.6054	92.8972	60.3035	61.396	59.2401	86.5311	142.021	66.4185	76.958	95.5389	124.292	81.2084	85.3367	116.96	112.277	182.17	127.191	92.2349	117.216	77.3664	86.2963	123.686	114.41	185.932	206.486	94.0916	96.8682	123.105	118.119	87.8137	88.8205	34.7965	72.4503	126.119	106.926	93.225	71.9006	149.383	173.598	103.254	79.4629	67.3658
	GSCOCG00022279001	Cc04_g05300	1257.6	1389.37	1343.62	617.409	1137.39	1129.87	910.043	969.728	790.36	811.746	1027.8	839.577	868.654	897.443	992.865	1067.99	1116.48	947.724	1157.59	989.884	994.94	1265.26	1244.9	1047.31	1304.6	1190.54	836.316	968.632	1089.92	1041.51	999.072	1200.48	1242.12	1168.58	872.971	1049.5	714.659	744.836	566.321	641.788	814.726	739.985	1087.35	927.867	995.863	806.018	910.635
	GSCOCG00041092001	Cc09_g10090	1982.7	2514.21	2257.86	1980.3	1343.61	1084.79	1506.66	1468.89	1598.91	1428.47	1082.39	1437.26	1467.57	1320.28	1279.61	1934.81	1515.92	2033.99	1991.55	1786.28	2297.04	2279.3	2209.06	1730.47	2548.3	2067.33	3359.23	1862.29	3671.49	2632	2015.36	1161.94	2087.93	1550.71	1231.35	1928.19	1628.26	1611.87	1754.35	1979.8	1725.96	1419.05	2175.93	1363.37	1298.42	1520.18	1621.65
	GSCOCG00016050001	Cc01_g19500	6104.32	6859.15	5999.54	6409.59	4496.4	4964.07	3898.48	3481.34	4174.52	3553.96	2865.51	3627.47	4185.82	3877.63	3893.61	6413.85	4435.86	4341.06	4285.94	4731.28	5708.15	6764.02	6747.72	3999.3	7743.95	6685	9723.67	5169.67	9383.26	4341.89	3079.3	3623.16	2500.97	2051.19	3200.85	2771.78	2900.76	2783.76	3727.2	2842.07	4447.39	2034.21	4183.26	3809.41	3622.24	3298.38	4612.01
	GSCOCG00029593001	Cc02_g09910	177.887	123.016	238.561	128.992	90.6123	246.348	62.7025	76.124	58.5183	82.2577	60.12	44.9739	56.1183	40.4497	53.9819	71.0432	140.382	127.5	191.658	74.8696	24.092	208.484	200.481	325.807	253.61	149.916	77.5087	217.042	57.7923	49.903	178.403	216.513	131.001	95.314	86.7825	54.8655	98.8715	51.9332	42.307	79.6283	21.6209	91.8753	72.9737	153.717	179.86	81.4882	8.6974
	GSCOCG00021635001	Cc04_g00310	1500.03	1592.72	1409.82	1395.36	1452.61	1355.05	1048.37	815.367	1046.44	1116.75	1517.09	1208.33	1344.98	1197.78	1086.8	1255.95	1205.44	982.863	978.278	1074.37	2341.71	1387.82	1442.67	1099.2	1252.4	1449.37	1716.39	1344.44	2109.48	1896.02	1545.03	1346.95	1261.29	1185.81	1163.95	1136.88	930.443	970.806	1106.23	1436.27	1293.44	902.761	1567.8	1171.03	1315.16	1115.63	1201.42
	GSCOCG00026913001	Cc08_g09670	181.312	285.989	131.418	77.792	73.4175	82.4175	58.3715	63.4445	54.2136	25.7628	73.8487	77.9499	47.0875	49.0204	42.677	53.7619	40.0962	84.3276	62.2739	49.1992	58.7247	60.7993	73.6054	80.408	153.57	173.615	160.638	69.0332	146.786	152.794	167.554	74.0504	176.385	92.1076	31.6734	56.0373	1.11825	45.3267	47.5641	43.643	12.3867	62.9155	158.352	86.584	134.856	32.0089	36.4566
	GSCOCG00012350001	Cc00_g11520	140.536	228.531	112.922	243.24	157.576	136.054	119.953	89.915	112.468	80.3096	76.5146	89.3451	137.677	104.232	95.9105	162.243	194.253	142.562	92.4174	159.233	119.942	140.057	113.156	164.995	166.657	217.82	202.298	190.373	203.355	163.837	153.509	112.641	134.648	87.0881	87.8137	119.929	96.7672	65.9438	26.4689	53.513	119.649	9.98429	144.522	77.3799	130.949	52.6615	122.593
	GSCOCG00039095001	Cc02_g05780	1299.51	1399.2	1300.77	1015.25	1473.33	1127.93	891.679	926.381	924.069	969.505	1326.67	1018.39	1141.53	1237.71	1257.32	730.939	923.963	1079.24	1419.85	1071.15	1564.66	1139.64	1101.26	1018.87	1356.92	1447.2	1345.01	1101.8	886.467	1152.62	1798.02	1180.03	1469.53	1007.65	898.493	1030.36	869.395	867.029	1030.63	1192.94	1145.56	1480.97	1219.92	1217	1193.51	1266.29	1143.17
	GSCOCG00026202001	Cc03_g04740	298.93	167.702	127.523	115.205	219.789	84.2917	81.1029	118.42	101.117	52.5499	74.6896	116.929	46.8781	71.3606	102.286	53.7841	36.6691	77.3003	198.147	169.963	113.974	148.599	127.057	71.8507	155.749	132.686	209.522	122.301	91.9042	324.182	149.169	63.1627	153.529	14.7836	19.4226	90.3848	93.6692	47.6514	120.078	156.04	149.537	92.8716	221.424	186.078	101.592	61.9538	171.17
	GSCOCG00027699001	Cc02_g39550	878.075	994.011	1054.45	519.952	325.957	232.834	260.481	282.348	237.899	498.144	482.894	500.08	556.108	659.456	718.537	1455.58	780.984	1086.27	933.08	626.447	616.543	997.162	1187.13	1350.49	1307.83	918.81	697.791	888.741	741.297	762.835	375.208	365.552	511.715	883.102	474.78	396.079	949.343	923.185	383.424	732.344	623.131	811.887	437.587	533.746	460.034	585.165	668.944
	GSCOCG00036572001	Cc07_g14750	1016.29	1211.76	1103.13	871.486	860.045	588.379	864.653	784.689	933.957	740.044	793.611	731.994	895.668	769.31	772.346	957.942	671.515	823.234	842.443	1055.08	1240.01	1094.8	942.486	767.652	1160.91	1101.07	1473.62	959.75	1347.01	1316.48	1022.83	818.177	1116.35	766.879	718.797	967.458	497.886	802.133	888.957	748.73	910.49	708.028	1382.75	883.36	891.662	723.463	983.789
	GSCOCG00018679001	Cc07_g18870	907.431	643.925	720.486	522.879	879.098	685.191	298.346	415.587	388.672	316.432	937.704	507.208	553.192	515.864	617.858	254.12	246.344	321.261	391.467	446.882	1025.45	491.654	562.107	772.023	460.68	504.698	571.291	676.657	740.55	1057.3	565.517	720.049	801.349	299.523	367.565	433.848	289.453	315.666	295.954	337.261	374.611	325.553	850.351	946.171	927.385	338.514	439.255
	GSCOCG00014505001	Cc02_g19390	259.428	294.169	166.471	192.019	332.079	78.5261	100.519	78.288	118.01	58.3265	61.9763	44.8938	73.0757	102.175	135.111	218.825	71.7042	118.467	186.822	125.106	151.826	160.66	163.146	119.637	196.067	197.386	324.712	133.145	530.583	259.186	150.351	142.976	347.578	165.045	68.4303	148.635	17.967	93.9739	86.4301	40.4859	107.619	96.8676	387.486	243.212	147.263	48.5304	114.255
	GSCOCG00003010001	Cc00_g22570	174.424	177.744	90.5233	125.057	135.356	132.245	81.0742	85.6605	85.4473	111.855	137.603	117.404	82.7594	152.727	151.445	302.296	194.989	207.818	116.96	205.159	88.786	161.329	142.026	217.77	175.323	127.298	189.968	212.077	176.378	179.587	107.067	100.54	150.986	98.3274	123.527	59.0093	75.8309	197.714	96.8366	176.815	114.926	234.679	182.937	121.766	120.117	183.685	114.339
	GSCOCG00019779001	Cc02_g00050	1777.64	2585.37	1642.51	1644.5	1986.74	860.525	1151.05	1037.42	956.92	1089.03	1278.35	1164.99	1481.75	1407.81	1344.75	1289.04	894.772	1587.23	1788.76	1313.79	1211.34	1371.1	1419.61	937.584	1501.81	2078.07	2573.34	1456.89	1941.69	1930.28	2429.45	1593.92	2150.27	1091.7	826.007	1155.84	1323.03	1259.46	1577.33	1242.08	1700.81	1671.71	2062.01	1298.78	1376.19	1355.05	1510.7
	GSCOCG00036141001	Cc00_g00530	60.1034	86.2819	66.201	55.1415	49.4469	69.9738	38.9021	33.853	35.6435	33.4183	93.0341	62.8938	43.2859	55.3919	44.6599	49.7344	30.7048	45.1771	44.3306	36.3828	57.969	70.7978	75.095	59.3799	59.8951	60.3882	52.7828	71.0203	48.4515	85.2114	62.7553	82.2897	92.6291	25.7828	30.6292	30.0231	0.0542021	37.7156	28.6196	30.5989	25.0794	53.9275	84.4422	52.6227	66.6263	27.8761	39.48
	GSCOCG00033816001	Cc10_g16060	1294.86	753.476	962.922	852.776	708.926	730.229	624.717	654.598	619.411	487.625	330.671	650.607	460.564	405.992	388.751	482.608	791.533	337.329	454.683	613.607	897.801	995.148	926.025	394.981	1022.61	1599.19	866.971	1098.84	959.185	804.476	543.889	699.454	708.676	272.625	465.578	581.104	216.835	223.799	274.793	344.813	164.474	259.644	611.664	617.114	818.652	443.757	162.628
	GSCOCG00029956001	Cc02_g07310	2516.26	2265.41	2366.91	1231.88	1733.27	1631.06	1568.25	1475.23	1510.69	1646.46	1693.82	1560.32	1932.52	1952.47	1916.53	2011	1633.15	1864.32	2141.55	2384.87	2165.26	2660.75	2436.4	1690.25	2388.19	2024.17	2358.91	1768.6	2131.98	1621.95	1488.83	1362.69	1477.13	997.775	1087.37	1129.98	1204.11	1531.86	1630.42	1582.57	2065.38	1266.26	1193.74	1240.03	1147.96	1772	2017.97
	GSCOCG00029250001	Cc02_g12690	957.329	615.863	1143.07	615.442	771.637	1206.56	377.211	415.593	350.374	325.108	230.484	238.983	223.532	212.783	212.469	383.222	664.028	381.501	486.842	362.395	289.327	656.149	706.482	792.882	1240.29	955.449	472.283	720.087	282.939	317.491	726.511	538.549	372.361	438.876	451.279	281.406	271.531	260.516	158.077	341.576	271.25	246.661	323.724	360.163	491.668	321.986	264.092
	GSCOCG00026024001	Cc03_g03400	816.922	1135.44	1045.69	973.901	789.829	670.801	797.639	799.479	751.843	740.062	663.311	536.573	674.351	618.814	615.771	774.916	752.855	714.809	853.783	732.283	1111.67	893.78	873.254	664.673	1005.17	1087.01	967.399	805.874	1084.16	1020.22	721.207	873.749	982.979	845.11	661.623	829.732	545.236	783.743	704.315	717.073	807.161	681.065	1084.12	818.67	838.302	762.666	623.098
	GSCOCG00032354001	Cc11_g12160	457.693	433.129	378.736	346.62	392.053	366.073	358.808	257.006	335.99	306.922	263.293	303.101	507.621	479.505	482.883	469.404	459.398	480.889	535.854	545.184	578.869	453.004	379.526	395.143	367.047	544.56	473.259	396.524	525.082	422.143	461.667	361.933	452.135	400.459	285.896	442.043	307.36	377.289	405.102	316.564	499.824	383.474	420.674	515.316	475.134	389.089	569.976
	GSCOCG00003703001	Cc00_g21290	850.906	1182.32	1033.03	564.234	1196.89	932.443	575.021	695.837	700.474	429.278	751.772	470.899	434.197	595.778	656.08	380.79	409.786	437.719	619.78	639.3	1483.49	708.73	744.781	663.883	570.712	1063.24	837.4	515.875	792.344	609.154	770.936	1010.43	858.625	608.509	517.656	539.129	198.975	367.531	369.616	586.038	336.676	483.337	591.721	807.574	731.633	370.503	393.46
	GSCOCG00009816001	Cc00_g22060	1409.39	1799.21	1044.69	417.526	456.484	281.715	463.697	524.53	592.202	603.336	509.318	447.148	842.402	1130.64	1180.42	1179.77	776.703	1400.5	1024.55	1335.1	732.265	1224.96	1080.32	927.578	1423.29	862.771	1221.14	619.443	1155.48	800.788	579.515	496.214	496.666	195.727	449.232	443.363	388.419	712.355	500.247	567.555	544.2	680.068	423.656	502.931	384.205	572.797	1044.34
	GSCOCG00004721001	Cc00_g29650	40.8371	56.023	44.7819	42.3363	56.1522	53.6678	18.4288	23.2843	38.0704	18.1387	37.4463	19.7572	28.4919	20.8995	22.2932	34.1058	12.6988	23.0911	20.7078	43.7838	35.2432	29.5323	37.4571	54.5391	32.7447	42.0941	78.1906	40.4312	73.46	66.6692	18.2751	5.01357	7.75055	6.02037	12.25	14.8268	0.0441493	19.3312	11.209	22.9494	31.9829	22.9681	62.4539	34.0527	21.7616	5.20121	55.0458
	GSCOCG00014653001	Cc02_g20400	36104.6	34153.5	27854.8	33086.8	21378	20507	22600.8	20459.6	21388.3	10084.4	14061.8	8078.03	18266	20269	21362.5	16009.8	17880.5	29203.7	30402.7	22336.2	13057.8	32079.5	33121.3	18634	36856.4	33995.3	47738.5	17879.3	18425.2	22385.6	54684.4	42467.2	39144.5	3050.66	13400.7	18236.5	9631.66	11477.6	15022	9089.38	18173.7	12878.3	33636	29994.8	29059.9	12483.4	22964.5
	GSCOCG00019221001	Cc07_g01280	1339.2	2001.04	1397.16	905.959	693.274	489.667	938.141	891.488	892.775	911.179	1162.63	1123.02	767.015	781.263	755.267	1561.51	760.421	1461.74	2037.82	1451.69	1380.81	1955.03	1790.49	1315.18	1823.05	2020.93	2796.48	1126.44	3105.92	2186.71	1044.44	745.587	1041.43	1110.23	684.094	1338.57	1037.79	969.728	1058.09	1117.62	1152.32	1142.43	1656.84	923.461	1074.02	1021.7	1139.76
	GSCOCG00037900001	Cc01_g01490	1044.69	1982.12	1780.79	329.862	1042.45	1423.16	272.373	245.363	311.711	351.838	509.375	382.835	232.236	431.956	567.456	299.573	449.17	496.951	773.583	635.021	1237.58	836.699	816.258	575.073	1082.49	798.073	1528.69	274.201	747.499	500.843	922.297	685.128	1399.39	1176.32	170.54	588.312	87.417	209.675	194.34	511.68	79.5514	257.646	608.315	603.024	454.646	252.819	84.6474
	GSCOCG00040265001	Cc07_g08760	353.469	308.346	337.851	242.231	289.616	496.454	189.135	187.176	156.773	218.922	419.206	278.086	161.373	184.777	219.864	223.501	234.404	241.95	229.199	421.153	440.513	293.802	352.249	283.772	328.88	271.789	353.058	314.658	347.873	267.522	244.248	98.2214	136.018	155.347	183.771	109.435	355.666	174.095	118.044	315.351	193.088	207.715	198.679	181.648	190.109	250.769	166.353
	GSCOCG00018725001	Cc07_g18620	1690.33	1604.04	1351.4	1487.92	1150.45	1448.98	917.617	932.729	961.073	972.373	1179.94	1192.84	1269.45	1114.44	1157.92	1775.95	1350	1091.29	1190.59	1243.21	1090.57	1675.58	1618.7	1495.25	2000.51	1822.5	1959.23	1872.17	2085.52	1335.86	835.806	951.202	1031.27	446.424	707.553	728.651	673.631	901.567	661.126	704.014	1318.83	614.157	903.979	743.227	728.078	808.101	1239.46
	GSCOCG00035901001	Cc04_g13860	655.996	584.972	791.576	278.67	416.895	308.566	202.118	191.422	213.548	325.062	433.714	451.085	241.344	312.25	329.7	1310.86	593.639	465.834	569.808	534.517	778.616	593.751	572.933	690.746	701.29	597.438	497.886	739.787	973.056	911.903	244.41	349.722	391.081	844.505	355.328	376.941	316.831	543.677	241.736	511.819	248.453	454.377	297.42	339.987	332.569	331.288	330.867
	GSCOCG00032835001	Cc11_g08720	2634.1	2353.82	2911.18	1641.54	1217.31	1418.3	1479.63	1759.67	1236.07	1690.43	1985.37	2350.69	1834.59	1754.31	1917.23	2852.14	2439.07	2634.35	2991.63	2097.34	1622.38	2745.85	2766.09	3538.18	4093.51	2830.8	2150.66	3057.81	2405.51	3102.33	1651.01	1504.29	1668.91	1949.47	1448.82	1232.57	2748.1	2261.57	1407.57	2823.47	1704.01	2891.04	1192.35	1552.18	1281	2833.92	1711.42
	GSCOCG00014563001	Cc02_g19870	825.897	803.547	646.483	692.268	581.849	490.638	544.745	599.606	579.513	426.436	393.596	420.457	444.06	424.191	448.702	848.767	532.084	431.699	664.164	623.226	692.126	770.489	741.939	479.61	766.706	1001.82	999.199	897.613	1260.77	665.584	408.741	482.893	610.787	501.779	454.358	639.903	538.873	427.04	413.469	370.025	519.133	378.48	763.768	584.811	600.746	364.324	586.872
	GSCOCG00028439001	Cc01_g14410	554.039	339.906	866.568	433.262	505.77	1504.65	280.993	216.813	257.719	290.63	549.484	421.868	257.233	210.638	217.708	344.245	880.562	420.655	414.159	349.584	459.774	676.623	751.138	1209.94	861.317	668.593	305.553	998.248	321.352	564.706	449.823	632.841	533.47	363.255	339.991	205.013	122.141	253.991	204.19	1262.69	305.487	1256.28	226.853	384.445	377.907	960.775	270.118
	GSCOCG00011430001	Cc00_g18910	131.459	199.028	99.2903	195.978	110.513	91.007	82.1922	155.394	85.6637	113.843	21.7438	78.163	116.6	109.135	126.359	156.507	111.136	153.603	174.544	191.313	103.051	154.609	148.715	99.5191	212.357	176.889	226.779	125.264	154.618	200.011	256.124	104.256	117.037	72.9333	94.9546	111.762	115.796	157.8	119.177	102.6	100.768	102.859	149.175	124.656	97.4328	137.262	132.038
	GSCOCG00014829001	Cc02_g21810	449.802	498.165	451.763	354.498	563.92	223.245	306.974	383.86	319.021	317.426	411.878	289.315	408.99	335.244	355.23	357.618	259.965	510	738.717	563.373	603.159	570.318	525.449	293.716	308.271	573.674	566.352	470.505	646.434	380.451	490.801	262.758	330.305	326.359	266.492	337.041	346.282	331.897	342.555	495.493	449.317	439.397	320.564	458.144	302.575	367.402	387.881
	GSCOCG00017294001	Cc08_g09390	110.014	277.799	126.554	239.292	142.641	249.178	127.473	45.5401	112.328	49.6891	87.5244	67.0946	43.2293	57.4277	60.6037	93.3414	303.895	205.809	133.07	102.618	56.8881	162.766	210.705	257.946	193.902	363.339	210.994	167.686	185.957	136.982	101.676	137.922	134.601	88.5296	88.8357	128.082	89.4285	87.5164	26.4973	30.631	53.8044	52.9278	190.824	141.766	161.645	45.4306	70.3342
	GSCOCG00020830001	Cc09_g08590	759.109	980.514	730.218	761.2	601.643	524.179	592.294	556.266	663.42	743.901	462.809	556.018	735.708	607.591	589.41	784.853	719.471	754.966	784.908	789.991	1013.49	757.471	727.419	708.267	845.091	766.773	1087.4	676.655	1211.4	786.892	619.544	603.91	657.9	506.06	519.697	592.237	390.519	589.153	551.487	473.692	693.063	322.556	759.048	511.041	558.955	510.872	690.703
	GSCOCG00027091001	Cc08_g11010	5154.92	6181.14	4780.55	6929.52	6718.35	4581.68	3984.95	4163.41	3969.6	2375.99	2528.42	2679.06	4094.59	4047.77	3868.6	4353.12	4397.44	3319.04	3958.59	4225.63	3206.33	5072.45	4572.52	3579.05	6422.98	6184.61	7141.69	5815.76	5175.75	4843.7	5709.89	5490.57	6229.8	3195.5	3728.72	3469.2	2681.84	3191.28	3129.24	1979.9	4396.21	2175.02	6504.22	4609.59	4783.41	2243.65	4045.84
	GSCOCG00006489001	Cc00_g27630	9.14164	14.387	15.5853	20.6786	18.946	21.083	7.60642	8.48187	15.3477	5.74113	2.68046	6.84093	12.8481	9.05652	6.3782	9.04073	11.9874	12.047	18.9007	6.47852	16.8239	12.9406	9.98569	14.264	12.0217	18.311	15.9436	21.7039	20.3593	13.8447	21.544	9.80439	10.3033	1.79426	12.2329	8.17667	0.0122523	3.17954	0.107777	10.8678	12.7483	0	3.48076	10.5238	9.3191	12.3896	14.8096
	GSCOCG00019963001	Cc02_g01400	777.246	1025.1	817.848	610.53	613.236	539.52	511.23	425.147	600.691	645.393	641.446	572.801	571.144	569.127	574.353	971.167	809.294	811.188	666.98	779.277	763.43	838.899	835.663	869.875	1081.38	877.845	1070.32	675.674	754.445	739.703	567.63	531.282	497.944	441.93	461.499	518.545	502.048	605.34	301.256	338.384	561.192	322.557	665.219	590.797	469.853	625.407	588.761
	GSCOCG00031077001	Cc06_g08880	316.178	471.749	461.509	291.471	414.386	352.657	262.644	278.122	252.096	337.522	333.487	262.783	282.551	277.164	316.51	317.071	332.806	302.188	383.045	300.404	319.602	318.195	329.809	303.044	385.539	423.819	484.237	368.908	286.639	475.899	349.265	394.546	471.116	403.106	292.015	273.113	369.41	308.106	230.344	376.522	289.69	357.51	387.834	258.724	279.63	367.396	320.342
	GSCOCG00034527001	Cc10_g07400	1567.9	960.62	1089.49	803.552	514.137	374.666	519.875	457.923	575.131	478.993	709.794	770.89	460.471	491.436	495.42	1892.84	670.58	987.883	1373.65	1301.98	655.042	1283.51	1140.16	1330.36	1218.62	1090.3	1632.97	1427.29	1990.21	3140.35	632.521	455.188	860.918	683.988	465.592	635.936	667.33	815.134	1057.75	927.731	928.03	1201.35	2047.41	780.471	611.018	969.064	941.569
	GSCOCG00035054001	Cc05_g05030	1220.19	1197.34	1180.04	1156.08	928.506	655.457	1042.97	906.301	989.565	902.588	920.25	914.943	961.379	965.357	1013.88	1197.22	723.673	1041.09	1143.42	1085.02	1201.36	1372.66	1239.12	942.623	1402.66	1462.31	1619.58	996.247	1512.65	1190.55	1233.67	1075.92	1353.87	1057.42	743.306	1008.5	940.97	1030.26	1109.48	1095.79	1107.81	1084.51	1666.31	1284.79	1182.39	841.116	1162.94
	GSCOCG00025914001	Cc03_g02600	1094.43	1121.02	995.05	702.095	1044	1737.48	759.819	822.738	739.035	570.8	615.921	702.513	695.954	751.155	783.619	644.916	635.637	669.631	899.081	741.896	948.021	966.814	1040.7	830.466	945.284	884.316	1246.78	679.616	896.788	923.951	546.037	589.378	662.941	715.503	660.598	765.582	308.438	500.535	670.032	640.641	633.306	444.39	1013.25	841.614	678.916	564.523	645.066
	GSCOCG00037674001	Cc08_g02130	88.3734	65.6104	105.165	55.1562	30.4296	36.403	32.3886	14.8567	31.1835	10.4768	31.0783	18.2584	23.7823	32.9233	35.6193	25.6658	16.1465	32.1239	26.3605	92.8345	21.6276	89.409	66.4974	11.4848	71.9069	57.2137	116.254	25.6323	52.3245	63.9354	0.0826283	25.3403	37.6518	17.4172	30.6249	31.2793	0.0186145	3.21582	3.06765	14.033	5.84094	0	46.7444	14.3169	14.0884	3.12981	12.6851
	GSCOCG00029531001	Cc02_g10420	4330.13	4464.37	4653.01	2424.39	2472.68	3216.13	3142.98	2066.42	3624.77	2055.65	4984.97	3187.62	2615.06	2747.05	2785.03	4387.03	3570.9	5017.71	5185.04	3247.6	6490.1	5227.72	4777.44	4382.83	4708.9	5399.52	5588.3	2785.55	5570.93	5347.38	2110.53	2048.84	2072.82	3915.01	2552.53	3851.21	1719.83	1774.02	1674.07	4240.06	2890.86	2077.15	3180.5	2986.22	2347.35	3126	3137.94
	GSCOCG00023961001	Cc01_g09160	64.5629	67.3311	46.7197	60.0632	31.1572	111.23	21.6583	32.7643	28.4847	28.7081	21.8576	15.618	20.235	14.5733	18.419	28.0435	61.8143	22.0903	27.3599	22.474	28.5418	51.6533	56.932	78.7889	87.0463	56.1035	46.7388	68.0873	34.7902	9.15635	90.7693	66.6001	52.248	32.6992	34.7069	19.3731	0.0459428	25.7536	8.34852	21.554	2.36913	0	38.8629	49.3639	71.5501	20.6163	3.8664
	GSCOCG00031483001	Cc10_g09920	125.905	339.66	245.356	247.172	201.351	183.022	145.937	161.806	184.996	174.981	160.357	139.826	166.703	149.726	175.7	234.267	235.248	257.009	226.416	174.285	276.927	209.275	240.319	245.317	271.172	265.297	283.215	123.284	334.369	201.801	326.428	176.797	152.622	199.397	162.345	152.976	166.266	122.179	101.665	109.166	107.458	137.811	255.533	233.837	181.011	142.414	120.073
	GSCOCG00016281001	Cc01_g17790	951.741	1757.05	770.124	1070.39	1546.02	804.954	605.28	718.044	697.659	752.501	633.245	452.846	479.911	491.408	531.636	1281	686.059	531.09	1244.41	981.322	704.584	1202.82	987.129	1255.03	1202.3	1046.09	1860.94	916.352	1223.61	987.8	960.12	786.712	1092.2	729.919	1003.64	861.185	272.664	682.095	633.314	294.756	626.741	363.501	1466.19	1350.8	1077.93	280.742	742.441
	GSCOCG00041609001	Cc06_g11850	399.998	510.245	554.98	473.65	561.273	468.607	350.195	398.671	333.284	423.584	324.337	338.126	401.423	410.912	423.706	371.658	524.511	386.52	508.521	421.189	394.243	420.201	407.697	440.384	484.638	535.969	593.367	391.589	615.179	468.434	495.187	494.938	395.118	423.315	434.949	391.765	140.049	420.448	321.517	362.366	417.455	351.518	474.326	472.257	363.401	344.708	349.81
	GSCOCG00037021001	Cc07_g11270	1046.91	1232.84	1556.86	1214.16	1356.84	1606.15	937.076	1082.88	917.028	941.807	799.972	722.303	811.844	819.728	915.227	859.278	1305.63	908.571	1133.05	859.491	1197.2	1072.57	1014.56	1396.57	1371.04	1180.86	1124.35	1031.76	927.87	1245.21	1479.1	1452.21	1346.36	1479.22	1251.76	995.1	770.461	913.484	824.999	1328.2	726.373	1133.45	1173.73	1349.13	1036.03	1114.58	769.194
	GSCOCG00026204001	Cc03_g04760	23.7638	25.8059	12.6361	3.92309	18.3207	13.4221	2.20967	9.44145	1.69222	0.92307	9.23017	2.95985	1.29845	6.42874	6.02881	6.8521	0	2.00925	28.3374	12.8837	22.6581	10.8274	3.39058	7.5311	4.43877	13.9879	14.601	24.6749	9.22209	12.932	0.0132725	0.0318611	2.37435	0.160479	5.09051	2.76698	4.16334e-17	4.16334e-17	4.16334e-17	1.06816	0	0	3.26106	7.31061	2.33813	0.0105287	2.11845
	GSCOCG00021517001	Cc05_g09970	2008.77	3004.88	2195.54	2492.35	1724.92	1470.03	1764.97	1697.31	1828.15	1753.56	1334.78	1815.78	1625.32	1411.28	1405.28	2655.14	1901.77	2142.42	2344.4	2215.99	2454.72	2654.6	2552.56	2154.12	2734.53	2822.18	3720.95	1935.29	4318.59	2343.13	1960.24	1650.75	2112.12	1988.2	1752.06	1981.6	1619.84	1830.22	1489.24	1505.07	1746.19	1189.37	2148.45	1569.51	1756.06	1470.65	1802.96
	GSCOCG00016504001	Cc01_g15910	598.184	604.752	486.807	409.66	280.581	196.419	316.68	204.149	411.157	290.642	312.487	474.618	490.51	385.649	388.087	711.324	342.086	491.933	506.594	662.745	583.883	663.129	624.266	476.294	486.84	491.794	886.195	414.273	810.599	540.639	383.842	303.884	493.914	285.092	252.197	324.719	338.902	282.179	295.979	294.718	494.878	225.689	443.276	284.914	327.086	251.846	589.082
	GSCOCG00034373001	Cc10_g08560	134.924	212.45	232.71	144.756	183.365	81.4162	141.561	124.788	99.881	96.5651	88.354	107.489	118.782	120.318	160.023	124.174	110.315	134.528	175.488	150.738	145.092	156.794	173.239	147.309	156.854	124.079	265.801	110.464	207.806	188.876	145.985	156.135	171.429	182.118	100.074	131.088	0.0615684	110.081	61.0587	93.8996	104.115	129.822	183.048	147.77	122.098	124.862	113.161
	GSCOCG00039394001	Cc07_g02120	813.428	675.713	715.619	496.298	607.497	509.816	475.545	450.5	387.428	459.88	770.003	420.696	555.333	703.569	780.412	495.121	386.641	447.759	593.389	751.476	702.185	562.496	661.779	682.356	695.86	714.955	478.307	595.777	604.819	656.389	833.616	708.03	890.294	749.282	408.417	468.257	500.998	565.362	357.393	690.87	528.192	817.879	776.434	923.014	819.17	826.635	575.324
	GSCOCG00032327001	Cc11_g12370	1408.27	1567.03	1340.69	1262.42	1483.22	996.626	1152.14	1055.4	1072.18	1036.46	927.534	861.95	1028.66	1049.38	1069.13	1238.59	1000.93	1015.99	1317.96	1299.87	1255.02	1533.29	1410.18	992.005	1584.53	1612.22	1926.06	1360.23	1633.88	1130.35	1043.38	1136.32	972.967	868.072	928.098	983.95	653.639	845.374	792.76	582.884	1247.45	604.17	1427.44	880.334	999.853	872.081	1366.06
	GSCOCG00014344001	Cc02_g18090	773.807	676.45	839.279	1043.81	847.582	861.517	491.775	536.149	448.624	506.729	531.158	830.789	553.965	511.684	557.927	460.22	681.064	557.189	825.504	550.569	849.046	611.188	645.07	942.825	939.751	669.703	556.768	1048.54	449.168	957.291	807.668	758.813	805.252	659.916	785.146	524.267	767.258	544.883	521.275	961.474	615.559	652.105	842.456	712.491	786.792	663.576	447.424
	GSCOCG00030776001	Cc06_g15780	45.4111	63.4775	80.8274	33.4697	37.8721	71.9217	18.4123	21.1644	29.6775	23.9023	18.1772	27.8072	28.3389	30.055	34.9348	47.9261	96.8859	35.1418	44.3169	49.1876	62.9855	46.2903	51.8427	84.7026	64.2311	71.1327	34.5335	35.5013	83.2586	24.918	21.6811	26.705	45.4656	31.495	35.7368	39.5191	45.2357	31.3834	33.9249	34.8245	20.1083	12.981	25.131	46.0972	56.4048	18.5975	28.1278
	GSCOCG00003724001	Cc00_g26060	1341.39	960.601	1477.99	1630.72	905.27	1290.85	558.768	560.473	433.038	816.566	613.181	517.048	326.617	364.011	399.424	1033.18	1546.94	700.757	916.114	638.188	427.711	1358.72	1705.26	2263.13	1886.09	1614.33	717.502	1651.24	770.99	435.027	1435.85	1421.95	1303.18	1061.38	825.992	382.555	1065.08	830.224	216.372	1155.69	199.651	910.751	682.755	1061.49	1168.3	886.473	234.268
	GSCOCG00041668001	Cc06_g11360	571.066	888.368	581.249	857.707	600.801	509.799	210.791	251.687	269.024	252.466	114.727	159.358	342.386	346.526	326.277	441.322	417.517	293.154	232.042	471.332	241.51	448.405	412.753	413.565	1007.3	636.308	944.021	394.556	507.766	248.971	654.119	597.836	527.187	128.682	309.342	197.977	337.837	241.111	265.464	124.481	248.808	120.833	566.598	452.435	410.847	156.899	278.986
	GSCOCG00026173001	Cc03_g04510	3692.26	2578.22	4422.27	1804.01	2415.8	2542.42	2075.18	2589.82	2174.22	2027.95	2810.92	2250.35	2749.6	3014.48	3177.86	2057.23	2904.55	2814.05	3107.6	3117.15	4570.61	3435.63	3468.36	3153.79	3490.23	2794.13	2370.07	2538.97	1820.19	3028.29	2246.76	2421.5	1881.13	2693.45	1767.38	1978.97	1673.53	1948.08	2170.72	2741.62	2171.89	2673.33	1759.21	2295.34	2111.27	2612.06	2405.02
	GSCOCG00037458001	Cc07_g17240	333.099	309.855	365.117	256.02	446.669	271.184	277.738	211.521	216.535	204.592	287.953	243.088	186.043	221.208	246.151	312.188	212.093	262.03	290.573	229.865	324.716	229.849	257.65	246.971	292.943	272.847	282.011	316.629	402.395	278.627	277.826	182.841	204.559	336.035	196.047	229.392	147.38	195.66	194.496	184.497	198.152	296.594	352.452	223.413	287.03	223.939	186.149
	GSCOCG00028841001	Cc02_g24790	507.604	555.56	636.764	565.236	473.702	496.401	409.606	319.389	357.423	312.64	417.337	333.929	287.023	300.295	323.732	365.883	420.928	407.601	379.237	374.164	499.232	487.212	477.005	459.611	552.132	552.142	533.362	407.376	581.118	311.009	393.528	315.894	280.812	376.26	344.084	368.496	320.991	247.578	206.172	380.847	314.967	200.724	345.076	340.089	361.058	275.556	260.591
	GSCOCG00017388001	Cc09_g04730	405.606	442.996	373.869	352.53	457.358	253.923	295.081	338.398	314.7	236.171	238.734	177.601	321.428	329.002	342.786	415.696	258.278	334.314	350.952	351.692	320.435	434.788	391.176	264.446	338.739	352.68	638.526	345.231	461.183	374.003	326.532	260.304	389.807	260.872	233.819	301.513	164.219	218.361	212.207	211.767	333.589	170.765	387.981	295.599	326.997	223.968	322.58
	GSCOCG00029541001	Cc02_g10320	2975.12	3013.8	2952.06	2877.37	3044.79	1477.68	2312.92	2347.66	1816.97	1138.74	1381.31	1280.9	1209.5	1485.55	1592.93	1603.61	1097.51	2305.05	2499.18	1520.11	1251.56	2203.11	2671.75	1810.83	3461.95	3028.15	3224.52	1620.64	1484.13	1631.24	3515	2507.58	3350.49	926.613	865.828	1544.54	1128.32	1466.97	1106.54	1351.2	1231.19	1938.34	2504.42	2513.88	2088.79	1664.65	1275.83
	GSCOCG00005134001	Cc09_g06760	1053.67	1240.49	1091.44	1417.02	935.792	1852.46	296.165	317.261	358.719	580.431	296.067	271.285	787.243	730.137	698.653	1270.15	918.82	602.37	307.509	385.928	650.352	694.167	912.959	894.174	1350.33	968.43	1038.52	815.742	1114.78	655.409	390.392	943.642	501.829	286.958	977.061	383.78	468.408	870.178	545.374	673.376	540.845	545.252	819.614	1010.72	950.181	429.354	592.168
	GSCOCG00034770001	Cc10_g05750	1347.06	1664.69	796.41	1795.16	2619.9	625.723	753.299	544.645	664.932	161.54	491.267	215.381	251.807	326.949	349.447	590.444	263.362	442.739	504.724	356.022	667.068	800.175	660.274	619.491	1273.11	1518.4	2211.61	1397.71	1527.71	1813.64	1679.08	1051.77	1370.46	393.62	330.825	781.48	176.873	252.995	415.772	339.464	466.212	349.52	2516.35	1609.52	1560.63	328.191	474.538
	GSCOCG00038212001	Cc11_g16680	1605.37	1412.74	1480.9	1979.31	1433.56	1431.71	1259.14	1403.3	1004	1207.61	916.567	1188.64	1220	1345.5	1514.64	1664.87	1837.68	1787.02	1764.2	1531.86	1782.74	1808.73	2029.35	1972.5	1821.86	1582	1039.87	1705.47	1320.64	2048.8	1061.77	1085.56	1278.93	1126.06	1128.22	1415.12	1244.09	1362.12	1140.29	2584.35	1350.45	1160.41	1484.87	1606.16	1427.34	2036.18	1631.38
	GSCOCG00037671001	Cc08_g02100	806.686	884.413	878.22	1775.48	1086.9	982.248	530.691	469.559	651.935	462.797	282.399	350.673	427.653	378.676	386.814	681.377	675.021	555.183	548.129	522.734	505.848	699.545	788.79	793.695	1018.21	970.554	819.087	886.765	1122.06	541.518	828.205	740.672	797.637	483.24	489.066	547.217	426.269	405.405	384.452	519.465	418.25	321.558	1098.1	854.099	1020.48	406.622	359.625
	GSCOCG00038216001	Cc11_g16710	2091.45	2183.03	2462.33	2061.03	2050.98	1943.46	1699.03	1607.42	1633.14	1968.69	1863.29	1610.67	1537.8	1482.01	1493.48	1868.61	1408.13	1693.65	2238.75	2000.05	1611.51	2293.71	2343.99	2140.75	2470.96	2455.51	2366.3	1633.45	2568.44	1975.62	2723.56	2213.48	2643.06	1744.48	1505.99	1782.32	1947.17	2208.59	1777.09	2142.44	1476.42	2307.84	1936.22	1955.55	2257.43	1885.5	1419.18
[truncated: 24,591 more rows]
[truncated: 7 more columns]

## Sheet: S1(ZT0)
Table S1	Genes differentially expressed between Full moon and new Moon at ZT0
	The colour code represents significative down regulation at Full Moon (pink) and up-regulation at Full Moon (green).
[truncated: 398 more rows]

## Sheet: S2(ZT3)
Table S2	Genes differentially expressed between Full moon and new Moon at ZT3
[truncated: 355 more rows]

[truncated: 15 more sheets: S3(ZT6), S4(ZT9), S5(ZT12), S6(ZT15), S7(ZT18), S8(ZT21), S9(ZT24), S10 Arabidopsis coffee common , S11 PHASE PLOTS, S12 Number of genes per phase, S13 Redox-LHY, S14 Lipids-LHY, S15 Primers, S16 Control NM, S17 RT-QPCR]
